# Supplementary material for: RNA Sequencing Reveals that Endoplasmic Reticulum Stress and Disruption of Membrane Integrity Underlie Dimethyl Trisulfide Toxicity against Fusarium oxysporum f. sp. cubense Tropical Race 4
Source: Front Microbiol. 2017 Jul 24;8:1365. doi: 10.3389/fmicb.2017.01365 (PMC5522862; doi:10.3389/fmicb.2017.01365)
Supplement: TABLE S2 — Expression profiles of the DEGs related to oxidative phosphorylation, endocytosis, and RNA degradation. [file Table_2.XLSX]

## Sheet: C-VS-C_1.5.GeneDiffExpFilter
geneID	geneLength	C-Expression	C_1.5-Expression	C-FPKM	C_1.5-FPKM	log2 Ratio(C_1.5/C)	Up-Down-Regulation(C_1.5/C)	P-value	FDR	KEGG Orthology	GO Component	GO Function	GO Process	Blast nr
FOIG_04112	1521	0	1963	0.001	183.13	17.4825	Up	0	0	K05917|1|0.0|890|fgr:FG04092.1|sterol 14-demethylase [EC:1.14.13.70]	-	GO:0004497//monooxygenase activity;GO:0005506//iron ion binding;GO:0008168//methyltransferase activity;GO:0016705//oxidoreductase activity, acting on paired donors, with incorporation or reduction of molecular oxygen;GO:0020037//heme binding	GO:0032259//methylation;GO:0055114//oxidation-reduction process	gi|475668106|gb|EMT65894.1|/0/Eburicol 14-alpha-demethylase [Fusarium oxysporum f. sp. cubense race 4]
FOIG_10362	1531.83	0	245	0.001	22.69	14.4698	Up	1.85978e-71	1.98781e-70	K01183|1|6e-19|95.5|pan:PODANSg4492|chitinase [EC:3.2.1.14]	-	-	-	gi|591465900|gb|EXL97314.1|/0/hypothetical protein FOIG_10362 [Fusarium oxysporum f. sp. cubense tropical race 4 54006]
FOIG_15233	579	0	73	0.001	18.91	14.2069	Up	8.58638e-22	3.97423e-21	-	-	-	-	gi|591476206|gb|EXM07378.1|/9.62724e-108/hypothetical protein FOIG_03908 [Fusarium oxysporum f. sp. cubense tropical race 4 54006]
FOIG_00832	534	0	62	0.001	17.55	14.0992	Up	1.2883e-18	5.4212e-18	K06666|1|1e-09|62.4|lel:LELG_01447|glucose repression regulatory protein TUP1;K09274|2|3e-08|57.4|yli:YALI0B02266g|HMG box factor, other;K09051|3|3e-08|57.4|dha:DEHA2D09196g|ATF/CREB family transcription factor;K12609|4|6e-08|56.6|cdu:CD36_11180|CCR4-NOT transcriptional complex subunit CAF120;K12614|5|8e-08|56.2|cgi:CGB_C1050W|ATP-dependent RNA helicase DDX6/DHH1 [EC:3.6.4.13]	-	-	-	gi|591479893|gb|EXM10953.1|/3.64733e-97/hypothetical protein FOIG_00832 [Fusarium oxysporum f. sp. cubense tropical race 4 54006]
FOIG_13770	915	0	79	0.001	12.53	13.6131	Up	1.58977e-23	7.71932e-23	K01183|1|9e-13|73.9|ctp:CTRG_05827|chitinase [EC:3.2.1.14]	-	-	-	gi|591461818|gb|EXL93365.1|/2.80484e-172/hypothetical protein FOIG_13770 [Fusarium oxysporum f. sp. cubense tropical race 4 54006]
FOIG_02476	468	0	30	0.001	9.83	13.263	Up	2.2382e-09	6.4955e-09	K09252|1|2e-07|54.7|fgr:FG02951.1|feruloyl esterase [EC:3.1.1.73]	GO:0009279//cell outer membrane;GO:0016021//integral component of membrane	-	-	gi|591476313|gb|EXM07465.1|/4.71196e-85/hypothetical protein FOIG_02476 [Fusarium oxysporum f. sp. cubense tropical race 4 54006]
FOIG_00063	423	0	22	0.001	8.08	12.9801	Up	4.56948e-07	1.15675e-06	-	-	-	-	gi|591478658|gb|EXM09718.1|/4.48354e-77/hypothetical protein FOIG_00063 [Fusarium oxysporum f. sp. cubense tropical race 4 54006]
FOIG_08517	924	0	32	0.001	5.02	12.2935	Up	5.92114e-10	1.77029e-09	K01183|1|1e-13|77.0|ctp:CTRG_05827|chitinase [EC:3.2.1.14]	-	-	-	gi|475674497|gb|EMT71603.1|/1.6727e-172/hypothetical protein FOC4_g10010114 [Fusarium oxysporum f. sp. cubense race 4]
FOIG_15332	1071	0	36	0.001	4.84	12.2408	Up	4.144e-11	1.30625e-10	K01613|1|9e-34|144|ani:AN9039.2|phosphatidylserine decarboxylase [EC:4.1.1.65];K14950|2|2e-28|126|ani:AN3146.2|cation-transporting ATPase 13A1 [EC:3.6.3.-];K01051|3|2e-25|116|afv:AFLA_023340|pectinesterase [EC:3.1.1.11];K02920|4|5e-11|68.6|ani:AN4452.2|large subunit ribosomal protein L36e;K17679|5|6e-10|65.1|fgr:FG03501.1|ATP-dependent RNA helicase MSS116, mitochondrial [EC:3.6.4.13]	-	-	-	gi|475675475|gb|EMT72541.1|/0/hypothetical protein FOC4_g10001176 [Fusarium oxysporum f. sp. cubense race 4]
FOIG_10246	756	0	19	0.001	3.69	11.8494	Up	3.3582e-06	8.00059e-06	-	-	-	-	gi|475671783|gb|EMT69062.1|/1.39439e-141/hypothetical protein FOC4_g10005161 [Fusarium oxysporum f. sp. cubense race 4]
FOIG_10441	2634	0	56	0.001	2.97	11.5362	Up	6.95818e-17	2.75761e-16	-	-	GO:0008484//sulfuric ester hydrolase activity	GO:0008152//metabolic process	gi|475670305|gb|EMT67674.1|/0/hypothetical protein FOC4_g10005781 [Fusarium oxysporum f. sp. cubense race 4]
FOIG_12358	1146	2	6021	0.27	753.7	11.4468	Up	0	0	K00559|1|0.0|714|fgr:FG05740.1|sterol 24-C-methyltransferase [EC:2.1.1.41]	GO:0005741//mitochondrial outer membrane;GO:0005811//lipid particle	GO:0003838//sterol 24-C-methyltransferase activity	GO:0006694//steroid biosynthetic process;GO:0032259//methylation	gi|475663098|gb|EMT60894.1|/0/Sterol 24-C-methyltransferase [Fusarium oxysporum f. sp. cubense race 4]
FOIG_14603	861	0	16	0.001	2.71	11.4041	Up	2.468e-05	5.49705e-05	K13100|1|6e-06|51.2|val:VDBG_08875|pre-mRNA-splicing factor CWC22	-	GO:0008080//N-acetyltransferase activity	GO:0008152//metabolic process	gi|475669318|gb|EMT67080.1|/3.63963e-163/hypothetical protein FOC4_g10003626 [Fusarium oxysporum f. sp. cubense race 4]
FOIG_09861	1038	0	19	0.001	2.64	11.3663	Up	3.3582e-06	7.9992e-06	K06889|1|2e-131|468|afv:AFLA_037130|	-	GO:0016787//hydrolase activity	GO:0008152//metabolic process	gi|475674850|gb|EMT71930.1|/0/hypothetical protein FOC4_g10003773 [Fusarium oxysporum f. sp. cubense race 4]
FOIG_15801	1179	0	15	0.001	1.82	10.8297	Up	4.79834e-05	0.000104638	K01178|1|3e-08|59.7|sce:YIR019C|glucoamylase [EC:3.2.1.3];K01183|3|2e-06|53.5|ttt:THITE_2111816|chitinase [EC:3.2.1.14]	-	-	-	gi|475667774|gb|EMT65562.1|/0/hypothetical protein FOC4_g10007665 [Fusarium oxysporum f. sp. cubense race 4]
FOIG_13568	1116	0	14	0.001	1.8	10.8138	Up	9.32904e-05	0.000197796	K01908|1|6e-66|251|uma:UM00363.1|propionyl-CoA synthetase [EC:6.2.1.17];K13953|2|2e-20|99.8|afv:AFLA_125860|alcohol dehydrogenase, propanol-preferring [EC:1.1.1.1]	-	GO:0008270//zinc ion binding;GO:0016491//oxidoreductase activity	GO:0055114//oxidation-reduction process	gi|591461890|gb|EXL93433.1|/0/alcohol dehydrogenase [Fusarium oxysporum f. sp. cubense tropical race 4 54006]
FOIG_12574	1836	0	22	0.001	1.69	10.7228	Up	4.56948e-07	1.15654e-06	K03305|1|0.0|1001|nhe:NECHADRAFT_59593|proton-dependent oligopeptide transporter, POT family	GO:0016021//integral component of membrane	GO:0005215//transporter activity	GO:0006857//oligopeptide transport	gi|342876476|gb|EGU78086.1|/0/hypothetical protein FOXB_11391 [Fusarium oxysporum Fo5176]
FOIG_12362	1140	0	12	0.001	1.51	10.5603	Up	0.000352638	0.000706714	-	-	-	-	gi|591463430|gb|EXL94920.1|/0/hypothetical protein FOIG_12362 [Fusarium oxysporum f. sp. cubense tropical race 4 54006]
FOIG_02475	1686	0	15	0.001	1.26	10.2992	Up	4.79834e-05	0.000104655	K01426|1|0.0|880|fgr:FG07612.1|amidase [EC:3.5.1.4]	-	GO:0016811//hydrolase activity, acting on carbon-nitrogen (but not peptide) bonds, in linear amides;GO:0016884//carbon-nitrogen ligase activity, with glutamine as amido-N-donor	GO:0008152//metabolic process	gi|591476312|gb|EXM07464.1|/0/hypothetical protein FOIG_02475 [Fusarium oxysporum f. sp. cubense tropical race 4 54006]
FOIG_15582	2820	0	25	0.001	1.24	10.2761	Up	6.21768e-08	1.67019e-07	K01183|1|1e-09|65.5|ctp:CTRG_05827|chitinase [EC:3.2.1.14]	-	-	-	gi|475675249|gb|EMT72324.1|/0/hypothetical protein FOC4_g10001774 [Fusarium oxysporum f. sp. cubense race 4]
FOIG_10753	3167.21	0	22	0.001	0.97	9.92184	Up	4.56948e-07	1.15696e-06	K01536|1|0.0|1113|afm:AFUA_6G03690|Na+-exporting ATPase [EC:3.6.3.7];K01537|3|0.0|940|cal:CaO19.13491|Ca2+-transporting ATPase [EC:3.6.3.8]	GO:0016021//integral component of membrane	GO:0005524//ATP binding;GO:0019829//cation-transporting ATPase activity;GO:0046872//metal ion binding	GO:0008152//metabolic process	gi|591465642|gb|EXL97066.1|/0/potassium/sodium efflux P-type ATPase, fungal-type [Fusarium oxysporum f. sp. cubense tropical race 4 54006]
FOIG_14837	2469	0	14	0.001	0.79	9.62571	Up	9.32904e-05	0.000197827	K01183|1|5e-11|70.1|ttt:THITE_2111816|chitinase [EC:3.2.1.14]	-	-	-	gi|591460580|gb|EXL92177.1|/0/hypothetical protein FOIG_14837 [Fusarium oxysporum f. sp. cubense tropical race 4 54006]
FOIG_13579	978	1	650	0.16	96.08	9.23002	Up	6.73794e-186	1.56566e-184	K01183|1|3e-17|89.0|ctp:CTRG_05827|chitinase [EC:3.2.1.14]	-	-	-	gi|591461901|gb|EXL93444.1|/2.38156e-180/hypothetical protein FOIG_13579 [Fusarium oxysporum f. sp. cubense tropical race 4 54006]
FOIG_12357	1019.28	1	350	0.19	49.53	8.02616	Up	1.53209e-99	2.16159e-98	K12618|1|5e-54|211|ani:AN8185.2|5'-3' exoribonuclease 1 [EC:3.1.13.-]	-	GO:0004061//arylformamidase activity	GO:0019441//tryptophan catabolic process to kynurenine	gi|591463425|gb|EXL94915.1|/1.69572e-162/hypothetical protein FOIG_12357 [Fusarium oxysporum f. sp. cubense tropical race 4 54006]
FOIG_14801	1509	5	1177	0.5	110.7	7.79051	Up	0	0	K00517|1|2e-17|90.5|afm:AFUA_2G14430|[EC:1.14.-.-];K00489|2|1e-16|87.8|ssl:SS1G_14166|cholesterol 7alpha-monooxygenase [EC:1.14.13.17];K14338|5|6e-11|68.9|fgr:FG01972.1|cytochrome P450 / NADPH-cytochrome P450 reductase [EC:1.14.14.1 1.6.2.4]	-	GO:0005506//iron ion binding;GO:0016705//oxidoreductase activity, acting on paired donors, with incorporation or reduction of molecular oxygen;GO:0020037//heme binding	GO:0055114//oxidation-reduction process	gi|591460546|gb|EXL92143.1|/0/hypothetical protein FOIG_14801 [Fusarium oxysporum f. sp. cubense tropical race 4 54006]
FOIG_02590	2631	3	527	0.17	28.03	7.36529	Up	1.99206e-146	3.85954e-145	K01178|1|8e-39|162|sce:YIR019C|glucoamylase [EC:3.2.1.3]	-	-	-	gi|591476448|gb|EXM07600.1|/0/hypothetical protein FOIG_02590 [Fusarium oxysporum f. sp. cubense tropical race 4 54006]
FOIG_10490	783	2	199	0.4	37.23	6.54032	Up	1.72401e-54	1.4906e-53	K01183|1|1e-09|63.2|ctp:CTRG_05827|chitinase [EC:3.2.1.14];K15285|5|1e-08|60.1|fgr:FG08241.1|solute carrier family 35, member E3	-	-	-	gi|475670344|gb|EMT67713.1|/5.49494e-144/hypothetical protein FOC4_g10005821 [Fusarium oxysporum f. sp. cubense race 4]
FOIG_11691	816	42	3269	7.96	585.27	6.20019	Up	0	0	K01183|1|2e-11|69.3|ctp:CTRG_05827|chitinase [EC:3.2.1.14]	-	GO:0016798//hydrolase activity, acting on glycosyl bonds	GO:0008152//metabolic process	gi|475669909|gb|EMT67278.1|/4.82094e-146/hypothetical protein FOC4_g10005354 [Fusarium oxysporum f. sp. cubense race 4]
FOIG_01755	1674	13	980	1.16	82.82	6.15778	Up	1.27912e-258	3.93638e-257	K08139|1|5e-92|338|pcs:Pc20g09100|MFS transporter, SP family, sugar:H+ symporter	GO:0016021//integral component of membrane	GO:0022891//substrate-specific transmembrane transporter activity	GO:0055085//transmembrane transport	gi|477508969|gb|ENH62262.1|/0/Putative glucose transporter rco-3 [Fusarium oxysporum f. sp. cubense race 1]
FOIG_13847	1293	5	374	0.58	41.28	6.15325	Up	1.85033e-99	2.6079e-98	K17866|1|2e-58|226|pan:PODANSg1509|diphthamide biosynthesis protein 2	-	-	-	gi|591461650|gb|EXL93202.1|/0/hypothetical protein FOIG_13847 [Fusarium oxysporum f. sp. cubense tropical race 4 54006]
FOIG_14944	513	4	290	1.25	85.83	6.10148	Up	3.29404e-77	3.7356e-76	K01183|1|7e-13|72.8|ttt:THITE_2111816|chitinase [EC:3.2.1.14];K11422|5|1e-12|72.0|cci:CC1G_15535|histone-lysine N-methyltransferase SETD1 [EC:2.1.1.43]	-	-	-	gi|591460234|gb|EXL91834.1|/1.72416e-106/hypothetical protein FOIG_14944 [Fusarium oxysporum f. sp. cubense tropical race 4 54006]
FOIG_16525	603	1	72	0.26	17.85	6.10127	Up	6.08538e-20	2.66594e-19	K15255|1|1e-28|125|nhe:NECHADRAFT_98139|ATP-dependent DNA helicase PIF1 [EC:3.6.4.12]	-	GO:0003678//DNA helicase activity	GO:0000723//telomere maintenance;GO:0006281//DNA repair;GO:0032508//DNA duplex unwinding	gi|591458497|gb|EXL90207.1|/2.55509e-117/hypothetical protein FOIG_16525 [Fusarium oxysporum f. sp. cubense tropical race 4 54006]
FOIG_10137	855	4	266	0.72	45.32	5.97601	Up	1.99529e-70	2.10002e-69	-	-	-	-	gi|475671675|gb|EMT68954.1|/5.77781e-169/hypothetical protein FOC4_g10005051 [Fusarium oxysporum f. sp. cubense race 4]
FOIG_07973	1611	2	130	0.19	11.43	5.91068	Up	6.28488e-35	3.91375e-34	K08139|1|0.0|931|fgr:FG05042.1|MFS transporter, SP family, sugar:H+ symporter	GO:0016021//integral component of membrane	GO:0022891//substrate-specific transmembrane transporter activity	GO:0008643//carbohydrate transport;GO:0055085//transmembrane transport	gi|475662992|gb|EMT60788.1|/0/High-affinity fructose transporter ght6 [Fusarium oxysporum f. sp. cubense race 4]
FOIG_04533	5289	1	68	0.03	1.78	5.89077	Up	8.2317e-19	3.48953e-18	K15503|1|1e-20|103|pan:PODANSg5497|serine/threonine-protein phosphatase 6 regulatory ankyrin repeat subunit B;K12823|5|2e-19|99.0|ure:UREG_02211|ATP-dependent RNA helicase DDX5/DBP2 [EC:3.6.4.13]	-	-	-	gi|591474968|gb|EXM06157.1|/0/hypothetical protein FOIG_04533 [Fusarium oxysporum f. sp. cubense tropical race 4 54006]
FOIG_15331	852	2	94	0.36	16.07	5.48023	Up	8.32512e-25	4.18875e-24	K00540|1|9e-20|97.1|afm:AFUA_1G03250|[EC:1.-.-.-];K17652|2|2e-15|82.8|pan:PODANSg8562|5'-hydroxyaverantin dehydrogenase [EC:1.1.1.352];K14729|3|2e-13|76.3|act:ACLA_054540|multifunctional beta-oxidation protein [EC:4.2.1.- 1.1.1.-];K00069|4|3e-13|75.5|afm:AFUA_3G09480|15-hydroxyprostaglandin dehydrogenase (NAD) [EC:1.1.1.141]	-	GO:0016491//oxidoreductase activity	GO:0055114//oxidation-reduction process	gi|475675476|gb|EMT72542.1|/5.04063e-157/hypothetical protein FOC4_g10001177 [Fusarium oxysporum f. sp. cubense race 4]
FOIG_13569	948	2	89	0.32	13.59	5.40833	Up	2.08178e-23	1.00728e-22	-	-	-	-	gi|591461891|gb|EXL93434.1|/0/hypothetical protein FOIG_13569 [Fusarium oxysporum f. sp. cubense tropical race 4 54006]
FOIG_03793	240	183	7270	139.34	5226.83	5.22925	Up	0	0	-	-	-	-	gi|517314905|emb|CCT66900.1|/5.27592e-38/uncharacterized protein FFUJ_13068 [Fusarium fujikuroi IMI 58289]
FOIG_07609	717	39	1516	8.49	311.64	5.19797	Up	0	0	K01824|1|1e-110|398|fgr:FG10931.1|cholestenol delta-isomerase [EC:5.3.3.5]	GO:0016021//integral component of membrane	GO:0047750//cholestenol delta-isomerase activity	GO:0006355//regulation of transcription, DNA-templated;GO:0006366//transcription from RNA polymerase II promoter;GO:0016125//sterol metabolic process	gi|475676317|gb|EMT73351.1|/2.46331e-137/3-beta-hydroxysteroid-Delta(8),Delta(7)-isomerase [Fusarium oxysporum f. sp. cubense race 4]
FOIG_15035	786	1	37	0.2	6.89	5.10643	Up	4.1467e-10	1.25229e-09	K11244|1|2e-06|52.8|sce:YNL283C|cell wall integrity and stress response component;K01183|2|3e-06|52.0|ani:AN8241.2|chitinase [EC:3.2.1.14]	-	-	-	gi|475667889|gb|EMT65677.1|/1.72109e-145/hypothetical protein FOC4_g10007785 [Fusarium oxysporum f. sp. cubense race 4]
FOIG_08409	1026	2	69	0.3	9.7	5.01495	Up	7.62018e-18	3.13373e-17	K15385|1|5e-26|118|nfi:NFIA_001560|aspyridone synthetase trans-acting enoyl reductase;K01968|2|7e-23|107|cci:CC1G_13741|3-methylcrotonyl-CoA carboxylase alpha subunit [EC:6.4.1.4];K00344|5|5e-18|91.7|afm:AFUA_8G01420|NADPH2:quinone reductase [EC:1.6.5.5]	-	GO:0008270//zinc ion binding;GO:0016491//oxidoreductase activity	GO:0055114//oxidation-reduction process	gi|475674602|gb|EMT71708.1|/0/Zinc-binding alcohol dehydrogenase domain-containing protein cipB [Fusarium oxysporum f. sp. cubense race 4]
FOIG_03875	1623	4	137	0.37	11.95	5.01334	Up	2.64936e-34	1.63282e-33	K05841|1|4e-94|345|fgr:FG07850.1|sterol 3beta-glucosyltransferase [EC:2.4.1.173];K15196|2|2e-74|279|afv:AFLA_020970|transcription factor IIIB 90 kDa subunit;K08139|3|3e-63|242|dha:DEHA2C11374g|MFS transporter, SP family, sugar:H+ symporter	GO:0016021//integral component of membrane	GO:0022891//substrate-specific transmembrane transporter activity	GO:0008643//carbohydrate transport;GO:0055085//transmembrane transport	gi|475670642|gb|EMT67995.1|/0/Sugar transporter STL1 [Fusarium oxysporum f. sp. cubense race 4]
FOIG_15174	696	2	63	0.45	13.37	4.89293	Up	3.4634e-16	1.33527e-15	-	-	-	-	gi|591460033|gb|EXL91637.1|/4.66119e-130/hypothetical protein FOIG_15174 [Fusarium oxysporum f. sp. cubense tropical race 4 54006]
FOIG_13755	1278	1	31	0.12	3.46	4.84967	Up	1.9042e-08	5.27364e-08	K00463|1|0.0|738|nhe:NECHADRAFT_85363|indoleamine 2,3-dioxygenase [EC:1.13.11.52]	-	GO:0020037//heme binding;GO:0051213//dioxygenase activity	GO:0055114//oxidation-reduction process	gi|475675422|gb|EMT72490.1|/0/Indoleamine 2,3-dioxygenase family protein [Fusarium oxysporum f. sp. cubense race 4]
FOIG_00890	1584	735	22135	69.64	1980.2	4.82959	Up	0	0	K05917|1|0.0|1018|fgr:FG01000.1|sterol 14-demethylase [EC:1.14.13.70]	GO:0005783//endoplasmic reticulum	GO:0005506//iron ion binding;GO:0008168//methyltransferase activity;GO:0008398//sterol 14-demethylase activity;GO:0020037//heme binding	GO:0006696//ergosterol biosynthetic process;GO:0032259//methylation;GO:0055114//oxidation-reduction process;GO:0070988//demethylation	gi|475664280|gb|EMT62075.1|/0/Eburicol 14-alpha-demethylase [Fusarium oxysporum f. sp. cubense race 4]
FOIG_04695	1794	2	61	0.17	4.8	4.81943	Up	1.23171e-15	4.65477e-15	K01187|1|0.0|1136|fgr:FG09082.1|alpha-glucosidase [EC:3.2.1.20]	-	GO:0016787//hydrolase activity;GO:0043169//cation binding	GO:0005975//carbohydrate metabolic process	gi|475676595|gb|EMT73621.1|/0/Alpha-glucosidase [Fusarium oxysporum f. sp. cubense race 4]
FOIG_16797	600	31	919	8.18	229.03	4.80729	Up	1.38153e-217	3.64767e-216	-	-	-	-	gi|475676924|gb|EMT73945.1|/4.75529e-116/hypothetical protein FOC4_g10000200 [Fusarium oxysporum f. sp. cubense race 4]
FOIG_10138	771.3	19	604	4.12	114.83	4.80071	Up	3.69538e-145	7.09967e-144	-	-	-	-	gi|591466421|gb|EXL97824.1|/5.93008e-130/hypothetical protein FOIG_10138 [Fusarium oxysporum f. sp. cubense tropical race 4 54006]
FOIG_04088	1905	76	2221	5.96	164.33	4.78514	Up	0	0	-	-	-	-	gi|591474337|gb|EXM05526.1|/0/hypothetical protein FOIG_04088 [Fusarium oxysporum f. sp. cubense tropical race 4 54006]
FOIG_10151	777	1	29	0.2	5.47	4.77347	Up	6.77522e-08	1.81641e-07	K01564|1|2e-38|159|afm:AFUA_6G14460|[EC:3.8.1.-];K01733|2|4e-29|127|ure:UREG_05841|threonine synthase [EC:4.2.3.1];K01560|3|3e-08|58.5|afv:AFLA_047140|2-haloacid dehalogenase [EC:3.8.1.2]	-	GO:0003700//sequence-specific DNA binding transcription factor activity;GO:0016787//hydrolase activity;GO:0043565//sequence-specific DNA binding	GO:0006355//regulation of transcription, DNA-templated	gi|591407260|gb|EXL42397.1|/1.52155e-146/haloacid dehalogenase, type II [Fusarium oxysporum f. sp. radicis-lycopersici 26381]
FOIG_08503	945.9	25	649	3.9	99.37	4.67126	Up	1.37644e-150	2.71266e-149	K02598|1|5e-38|158|uma:UM00083.1|nitrite transporter NirC;K00122|2|2e-30|133|pic:PICST_47526|formate dehydrogenase [EC:1.2.1.2]	GO:0016020//membrane	GO:0005215//transporter activity	GO:0006810//transport	gi|591468099|gb|EXL99460.1|/2.43142e-131/hypothetical protein FOIG_08503 [Fusarium oxysporum f. sp. cubense tropical race 4 54006]
FOIG_15810	1512	1	27	0.1	2.53	4.66107	Up	2.40126e-07	6.19268e-07	K09245|1|3e-06|53.1|yli:YALI0D20394g|transcriptional activator protein UGA3	GO:0005634//nucleus	GO:0000981//sequence-specific DNA binding RNA polymerase II transcription factor activity;GO:0008270//zinc ion binding	GO:0006357//regulation of transcription from RNA polymerase II promoter	gi|591459364|gb|EXL91008.1|/0/hypothetical protein FOIG_15810 [Fusarium oxysporum f. sp. cubense tropical race 4 54006]
FOIG_09481	726	1	26	0.21	5.27	4.64934	Up	4.51328e-07	1.14336e-06	-	-	-	-	gi|475665234|gb|EMT63026.1|/5.44626e-140/hypothetical protein FOC4_g10013223 [Fusarium oxysporum f. sp. cubense race 4]
FOIG_10150	1440	13	345	1.36	34.06	4.6464	Up	4.58258e-81	5.40171e-80	K08467|1|8e-39|161|ani:AN9199.2|G protein-coupled receptor 157	GO:0016021//integral component of membrane	-	-	gi|591466433|gb|EXL97836.1|/0/hypothetical protein FOIG_10150 [Fusarium oxysporum f. sp. cubense tropical race 4 54006]
FOIG_07843	342	11	291	5.46	136.38	4.64259	Up	1.47658e-68	1.52262e-67	-	-	-	-	gi|342882979|gb|EGU83543.1|/3.8252e-65/hypothetical protein FOXB_05953 [Fusarium oxysporum Fo5176]
FOIG_08552	1725	82	2132	7.12	174.68	4.61669	Up	0	0	K06609|1|1e-141|503|kla:KLLA0E09021g|MFS transporter, SP family, major inositol transporter;K08150|2|5e-55|215|afv:AFLA_090170|MFS transporter, SP family, solute carrier family 2 (myo-inositol transporter), member 13	GO:0016021//integral component of membrane	GO:0022891//substrate-specific transmembrane transporter activity	GO:0008643//carbohydrate transport;GO:0055085//transmembrane transport	gi|587686228|gb|EWZ32833.1|/0/MFS transporter, SP family, major inositol transporter [Fusarium oxysporum Fo47]
FOIG_08667	831	11	280	2.05	49.17	4.58408	Up	1.46711e-65	1.46137e-64	-	-	-	-	gi|475674358|gb|EMT71464.1|/2.72581e-160/hypothetical protein FOC4_g10009965 [Fusarium oxysporum f. sp. cubense race 4]
FOIG_09623	582	2	51	0.55	13.14	4.57839	Up	6.79e-13	2.31597e-12	K01183|1|8e-09|59.7|kaf:KAFR_0J02990|chitinase [EC:3.2.1.14];K12183|2|1e-08|59.3|ttt:THITE_2110989|ESCRT-I complex subunit TSG101	-	-	-	gi|591466671|gb|EXL98064.1|/3.71215e-107/hypothetical protein FOIG_09623 [Fusarium oxysporum f. sp. cubense tropical race 4 54006]
FOIG_15171	3186	1	26	0.05	1.14	4.51096	Up	4.51328e-07	1.14315e-06	K14859|1|7e-167|588|scm:SCHCODRAFT_255991|ribosome biogenesis protein SSF1/2;K00143|2|3e-24|114|afm:AFUA_4G11240|L-aminoadipate-semialdehyde dehydrogenase [EC:1.2.1.31]	-	GO:0003824//catalytic activity	GO:0008152//metabolic process	gi|591460030|gb|EXL91634.1|/0/hypothetical protein FOIG_15171 [Fusarium oxysporum f. sp. cubense tropical race 4 54006]
FOIG_06566	1212	31	721	3.88	85.13	4.45554	Up	1.30719e-163	2.7495e-162	K00505|1|0.0|667|fgr:FG01988.1|tyrosinase [EC:1.14.18.1]	-	GO:0016491//oxidoreductase activity;GO:0046872//metal ion binding	GO:0055114//oxidation-reduction process	gi|591471020|gb|EXM02304.1|/0/tyrosinase [Fusarium oxysporum f. sp. cubense tropical race 4 54006]
FOIG_05138	915	4	92	0.67	14.59	4.44467	Up	5.65476e-22	2.62705e-21	-	-	-	-	gi|591473875|gb|EXM05087.1|/7.13267e-176/hypothetical protein FOIG_05138 [Fusarium oxysporum f. sp. cubense tropical race 4 54006]
FOIG_16606	513	5	114	1.57	33.74	4.42562	Up	6.71464e-27	3.56628e-26	-	-	-	-	gi|591458413|gb|EXL90136.1|/1.32321e-98/hypothetical protein FOIG_16606 [Fusarium oxysporum f. sp. cubense tropical race 4 54006]
FOIG_16097	540	2	45	0.59	12.59	4.41542	Up	2.90554e-11	9.22849e-11	-	-	-	-	gi|591459060|gb|EXL90721.1|/1.53464e-98/hypothetical protein FOIG_16097, partial [Fusarium oxysporum f. sp. cubense tropical race 4 54006]
FOIG_02430	1479	205	4469	20.85	429.15	4.36336	Up	0	0	K03781|1|0.0|880|nhe:NECHADRAFT_87797|catalase [EC:1.11.1.6]	-	GO:0004096//catalase activity;GO:0020037//heme binding;GO:0046872//metal ion binding	GO:0042744//hydrogen peroxide catabolic process;GO:0055114//oxidation-reduction process;GO:1900566	gi|587725907|gb|EWZ97244.1|/0/catalase [Fusarium oxysporum f. sp. lycopersici MN25]
FOIG_12474	2055	13	280	0.94	19.17	4.35005	Up	1.92579e-63	1.86295e-62	K01183|1|4e-07|56.6|ctp:CTRG_05827|chitinase [EC:3.2.1.14]	-	-	-	gi|475676834|gb|EMT73856.1|/0/hypothetical protein FOC4_g10002893 [Fusarium oxysporum f. sp. cubense race 4]
FOIG_12163	1512	12	255	1.19	23.93	4.32979	Up	9.74162e-58	8.7815e-57	K08157|1|6e-67|254|nfi:NFIA_110100|MFS transporter, DHA1 family, multidrug resistance protein	GO:0016021//integral component of membrane	-	GO:0055085//transmembrane transport	gi|475667690|gb|EMT65479.1|/0/Polyamine transporter 2 [Fusarium oxysporum f. sp. cubense race 4]
FOIG_11516	1032	1	21	0.15	2.93	4.28787	Up	1.03806e-05	2.38947e-05	K03392|1|3e-09|62.4|afv:AFLA_079300|aminocarboxymuconate-semialdehyde decarboxylase [EC:4.1.1.45]	-	GO:0003824//catalytic activity	GO:0008152//metabolic process	gi|475670067|gb|EMT67436.1|/0/2-amino-3-carboxymuconate-6-semialdehyde decarboxylase [Fusarium oxysporum f. sp. cubense race 4]
FOIG_13442	699	1	20	0.22	4.23	4.26508	Up	1.93433e-05	4.35137e-05	K01181|1|4e-102|370|fgr:FG03624.1|endo-1,4-beta-xylanase [EC:3.2.1.8]	GO:0005576//extracellular region	GO:0031176//endo-1,4-beta-xylanase activity	GO:0009405//pathogenesis;GO:0045493//xylan catabolic process	gi|475673999|gb|EMT71105.1|/1.6699e-135/Endo-1,4-beta-xylanase B [Fusarium oxysporum f. sp. cubense race 4]
FOIG_04696	1647	1	20	0.09	1.72	4.25634	Up	1.93433e-05	4.35066e-05	K08141|1|0.0|942|nhe:NECHADRAFT_104938|MFS transporter, SP family, general alpha glucoside:H+ symporter	GO:0016021//integral component of membrane	GO:0022891//substrate-specific transmembrane transporter activity	GO:0008643//carbohydrate transport;GO:0055085//transmembrane transport	gi|591473268|gb|EXM04480.1|/0/MFS transporter, SP family, general alpha glucoside:H+ symporter [Fusarium oxysporum f. sp. cubense tropical race 4 54006]
FOIG_08749	1068	40	778	5.71	104.84	4.19855	Up	1.10757e-169	2.39556e-168	K00598|1|2e-78|292|ani:AN7224.2|trans-aconitate 2-methyltransferase [EC:2.1.1.144];K11426|2|6e-12|71.6|dha:DEHA2C07854g|SET and MYND domain-containing protein	-	-	-	gi|591468369|gb|EXL99730.1|/0/hypothetical protein FOIG_08749 [Fusarium oxysporum f. sp. cubense tropical race 4 54006]
FOIG_10315	1767	3	56	0.25	4.48	4.1635	Up	2.88236e-13	9.98734e-13	-	-	-	-	gi|475670179|gb|EMT67548.1|/0/hypothetical protein FOC4_g10005647 [Fusarium oxysporum f. sp. cubense race 4]
FOIG_14940	666	3	56	0.71	12.46	4.13334	Up	2.88236e-13	9.98986e-13	K02865|1|2e-13|75.1|abe:ARB_03666|large subunit ribosomal protein L10Ae	-	GO:0008080//N-acetyltransferase activity	GO:0008152//metabolic process	gi|475667797|gb|EMT65585.1|/7.80124e-124/hypothetical protein FOC4_g10007688 [Fusarium oxysporum f. sp. cubense race 4]
FOIG_09490	843	1	18	0.18	3.11	4.11085	Up	6.6776e-05	0.000143751	K01183|1|3e-11|68.9|ctp:CTRG_05827|chitinase [EC:3.2.1.14]	-	-	-	gi|475665227|gb|EMT63019.1|/1.17638e-158/hypothetical protein FOC4_g10013215 [Fusarium oxysporum f. sp. cubense race 4]
FOIG_16526	603	4	67	1.05	16.61	3.98359	Up	2.82474e-15	1.05418e-14	K15255|1|2e-17|88.2|cci:CC1G_04579|ATP-dependent DNA helicase PIF1 [EC:3.6.4.12]	-	GO:0003678//DNA helicase activity	GO:0000723//telomere maintenance;GO:0006281//DNA repair;GO:0032508//DNA duplex unwinding	gi|591458498|gb|EXL90208.1|/1.31226e-113/hypothetical protein FOIG_16526 [Fusarium oxysporum f. sp. cubense tropical race 4 54006]
FOIG_09679	2541	18	298	1.05	16.42	3.96699	Up	2.2252e-63	2.14806e-62	-	-	GO:0008484//sulfuric ester hydrolase activity	GO:0008152//metabolic process	gi|591466728|gb|EXL98121.1|/0/hypothetical protein FOIG_09679 [Fusarium oxysporum f. sp. cubense tropical race 4 54006]
FOIG_08157	1497	611	10011	61.37	949.39	3.9514	Up	0	0	K00511|1|0.0|939|fgr:FG06215.1|squalene monooxygenase [EC:1.14.13.132]	GO:0016021//integral component of membrane	GO:0004506//squalene monooxygenase activity;GO:0050660//flavin adenine dinucleotide binding	GO:0055114//oxidation-reduction process	gi|475662802|gb|EMT60598.1|/0/Squalene monooxygenase [Fusarium oxysporum f. sp. cubense race 4]
FOIG_04612	1359	1	16	0.11	1.68	3.93289	Up	0.000228442	0.000467626	-	-	GO:0008233//peptidase activity	GO:0006508//proteolysis	gi|591473178|gb|EXM04390.1|/0/hypothetical protein FOIG_04612 [Fusarium oxysporum f. sp. cubense tropical race 4 54006]
FOIG_12255	1029	489	7863	72.57	1101.79	3.92433	Up	0	0	K11244|1|5e-07|53.9|spo:SPBC30B4.01c|cell wall integrity and stress response component	-	-	-	gi|475666047|gb|EMT63838.1|/0/hypothetical protein FOC4_g10010310 [Fusarium oxysporum f. sp. cubense race 4]
FOIG_15544	864	2	24	0.27	4.04	3.90332	Up	1.08551e-05	2.49037e-05	K14950|1|2e-53|209|ani:AN3146.2|cation-transporting ATPase 13A1 [EC:3.6.3.-];K01613|2|5e-43|174|ani:AN9039.2|phosphatidylserine decarboxylase [EC:4.1.1.65];K01051|3|2e-35|149|afv:AFLA_023340|pectinesterase [EC:3.1.1.11];K06674|4|2e-17|89.7|pte:PTT_09563|structural maintenance of chromosome 2;K02920|5|8e-07|54.7|ani:AN4452.2|large subunit ribosomal protein L36e	-	-	-	gi|590025482|gb|EXK27340.1|/2.45128e-167/hypothetical protein FOMG_16155 [Fusarium oxysporum f. sp. melonis 26406]
FOIG_13528	759	8	126	1.64	24.37	3.89334	Up	3.13118e-27	1.68055e-26	K01183|1|8e-06|50.4|ttt:THITE_2111816|chitinase [EC:3.2.1.14]	-	-	-	gi|591461849|gb|EXL93392.1|/2.65108e-140/hypothetical protein FOIG_13528 [Fusarium oxysporum f. sp. cubense tropical race 4 54006]
FOIG_10289	663	60	937	14.21	209.56	3.88238	Up	8.1064e-193	1.93261e-191	K00456|1|1e-75|282|aor:AOR_1_1144084|cysteine dioxygenase [EC:1.13.11.20]	-	GO:0005506//iron ion binding;GO:0017172//cysteine dioxygenase activity	GO:0046439//L-cysteine metabolic process;GO:0055114//oxidation-reduction process	gi|475670155|gb|EMT67524.1|/9.41412e-130/Cysteine dioxygenase [Fusarium oxysporum f. sp. cubense race 4]
FOIG_08640	1059	60	866	8.64	117.74	3.76843	Up	2.67788e-174	5.94144e-173	K07119|1|0.0|654|fgr:FG03238.1|	-	GO:0008270//zinc ion binding;GO:0016491//oxidoreductase activity	GO:0055114//oxidation-reduction process	gi|342880727|gb|EGU81751.1|/0/hypothetical protein FOXB_07758 [Fusarium oxysporum Fo5176]
FOIG_08641	1137	12	169	1.6	21.33	3.73674	Up	5.7945e-35	3.61329e-34	K06674|1|9e-14|77.8|pte:PTT_09563|structural maintenance of chromosome 2;K02920|2|2e-13|77.0|act:ACLA_046760|large subunit ribosomal protein L36e;K14326|3|1e-12|74.3|ttt:THITE_130005|regulator of nonsense transcripts 1 [EC:3.6.4.-];K01613|4|4e-12|72.4|ani:AN9039.2|phosphatidylserine decarboxylase [EC:4.1.1.65];K17679|5|2e-10|67.0|fgr:FG03501.1|ATP-dependent RNA helicase MSS116, mitochondrial [EC:…	-	-	-	gi|475674382|gb|EMT71488.1|/0/hypothetical protein FOC4_g10009991 [Fusarium oxysporum f. sp. cubense race 4]
FOIG_01716	1599	3	42	0.28	3.72	3.7318	Up	1.43511e-09	4.20657e-09	K00517|1|0.0|660|mgr:MGG_03828|[EC:1.14.-.-];K00540|4|6e-36|152|afm:AFUA_5G15050|[EC:1.-.-.-]	-	GO:0004497//monooxygenase activity;GO:0005506//iron ion binding;GO:0016705//oxidoreductase activity, acting on paired donors, with incorporation or reduction of molecular oxygen;GO:0020037//heme binding	GO:0055114//oxidation-reduction process	gi|591477519|gb|EXM08640.1|/0/cytochrome P450 oxidoreductase [Fusarium oxysporum f. sp. cubense tropical race 4 54006]
FOIG_01815	1434	30	412	3.15	40.85	3.69691	Up	1.60502e-82	1.92323e-81	K00155|1|8e-148|523|afm:AFUA_4G02830|[EC:1.2.1.-];K00135|2|1e-118|426|afm:AFUA_8G02160|succinate-semialdehyde dehydrogenase / glutarate-semialdehyde dehydrogenase [EC:1.2.1.16 1.2.1.79 1.2.1.20];K00128|3|3e-111|402|uma:UM03402.1|aldehyde dehydrogenase (NAD+) [EC:1.2.1.3];K00129|4|2e-74|280|mtm:MYCTH_2304244|aldehyde dehydrogenase (NAD(P)+) [EC:1.2.1.5]	-	GO:0016620//oxidoreductase activity, acting on the aldehyde or oxo group of donors, NAD or NADP as acceptor	GO:0055114//oxidation-reduction process	gi|591477630|gb|EXM08751.1|/0/NAD-dependent aldehyde dehydrogenase [Fusarium oxysporum f. sp. cubense tropical race 4 54006]
FOIG_11646	1995	7	95	0.52	6.7	3.68758	Up	5.2089e-20	2.28925e-19	K00492|1|0.0|698|act:ACLA_097380|[EC:1.14.13.-]	-	GO:0004497//monooxygenase activity	GO:0055114//oxidation-reduction process	gi|475669945|gb|EMT67314.1|/0/Phenol 2-monooxygenase [Fusarium oxysporum f. sp. cubense race 4]
FOIG_09018	954	2	27	0.32	4.1	3.67948	Up	1.81527e-06	4.41805e-06	-	-	-	-	gi|591467772|gb|EXL99143.1|/6.21816e-178/hypothetical protein FOIG_09018 [Fusarium oxysporum f. sp. cubense tropical race 4 54006]
FOIG_14597	1506	2	27	0.2	2.54	3.66676	Up	1.81527e-06	4.41727e-06	K00129|1|0.0|919|fgr:FG02273.1|aldehyde dehydrogenase (NAD(P)+) [EC:1.2.1.5]	-	GO:0004029//aldehyde dehydrogenase (NAD) activity	GO:0055114//oxidation-reduction process	gi|475669327|gb|EMT67089.1|/0/Aldehyde dehydrogenase [Fusarium oxysporum f. sp. cubense race 4]
FOIG_10603	4191	1	15	0.04	0.5	3.64386	Up	0.000420838	0.000837415	K05658|1|1e-59|232|nhe:NECHADRAFT_77470|ATP-binding cassette, subfamily B (MDR/TAP), member 1 [EC:3.6.3.44]	GO:0016021//integral component of membrane	GO:0005524//ATP binding;GO:0016491//oxidoreductase activity;GO:0042626//ATPase activity, coupled to transmembrane movement of substances	GO:0006200//ATP catabolic process;GO:0055085//transmembrane transport;GO:0055114//oxidation-reduction process	gi|591466163|gb|EXL97577.1|/0/hypothetical protein FOIG_10603 [Fusarium oxysporum f. sp. cubense tropical race 4 54006]
FOIG_00156	1536	15	198	1.47	18.28	3.63638	Up	6.20606e-40	4.24941e-39	K01939|1|5e-83|308|pte:PTT_16160|adenylosuccinate synthase [EC:6.3.4.4];K13336|2|8e-62|238|afv:AFLA_048740|peroxin-3;K11369|3|1e-56|220|ani:AN3929.2|retrograde regulation protein 2;K15361|4|9e-42|171|cim:CIMG_09192|WD repeat-containing protein 48;K08192|5|7e-37|155|cal:CaO19.13281|MFS transporter, ACS family, allantoate permease	GO:0016021//integral component of membrane	-	GO:0055085//transmembrane transport	gi|475666890|gb|EMT64680.1|/0/Putative transporter C11D3.18C [Fusarium oxysporum f. sp. cubense race 4]
FOIG_04245	414	15	197	5.98	74.12	3.63165	Up	1.1225e-39	7.6479e-39	-	-	GO:0016846//carbon-sulfur lyase activity	GO:0008152//metabolic process	gi|342881264|gb|EGU82182.1|/3.34798e-77/hypothetical protein FOXB_07313 [Fusarium oxysporum Fo5176]
FOIG_11680	1659	2	26	0.18	2.22	3.62449	Up	3.30256e-06	7.87485e-06	K08139|1|2e-99|363|dha:DEHA2C11374g|MFS transporter, SP family, sugar:H+ symporter	GO:0016021//integral component of membrane	GO:0022891//substrate-specific transmembrane transporter activity	GO:0055085//transmembrane transport	gi|475669918|gb|EMT67287.1|/0/Quinate permease [Fusarium oxysporum f. sp. cubense race 4]
FOIG_10663	387	3	39	1.29	15.84	3.61813	Up	8.62072e-09	2.43205e-08	-	GO:0016021//integral component of membrane	GO:0005524//ATP binding;GO:0042626//ATPase activity, coupled to transmembrane movement of substances	GO:0006200//ATP catabolic process;GO:0055085//transmembrane transport	gi|591465465|gb|EXL96889.1|/1.88859e-67/hypothetical protein FOIG_10663 [Fusarium oxysporum f. sp. cubense tropical race 4 54006]
FOIG_07524	858	3	39	0.54	6.62	3.6158	Up	8.62072e-09	2.43255e-08	K11422|1|3e-11|68.9|cci:CC1G_15535|histone-lysine N-methyltransferase SETD1 [EC:2.1.1.43];K01183|4|8e-11|67.4|ctp:CTRG_05827|chitinase [EC:3.2.1.14]	-	-	-	gi|475676401|gb|EMT73435.1|/2.29202e-157/hypothetical protein FOC4_g10004810 [Fusarium oxysporum f. sp. cubense race 4]
FOIG_04863	1089	4	50	0.56	6.6	3.55897	Up	7.74748e-11	2.41501e-10	K00540|1|4e-45|181|afm:AFUA_8G00280|[EC:1.-.-.-];K00100|5|6e-20|98.2|afm:AFUA_6G11650|[EC:1.1.1.-]	-	GO:0016491//oxidoreductase activity	GO:0055114//oxidation-reduction process	gi|475672793|gb|EMT69916.1|/0/WW domain-containing oxidoreductase [Fusarium oxysporum f. sp. cubense race 4]
FOIG_09536	2325	8	98	0.51	5.91	3.53459	Up	5.71346e-20	2.5062e-19	K09242|1|3e-08|60.8|tpf:TPHA_0G00380|transcriptional regulatory protein LEU3	-	GO:0005488//binding	GO:0006351//transcription, DNA-templated	gi|475665187|gb|EMT62979.1|/0/Transcriptional activator ARO80 [Fusarium oxysporum f. sp. cubense race 4]
FOIG_14737	2046	3	37	0.22	2.54	3.52925	Up	2.8262e-08	7.74292e-08	K00276|1|0.0|867|fgr:FG02279.1|primary-amine oxidase [EC:1.4.3.21]	-	GO:0005507//copper ion binding;GO:0008131//primary amine oxidase activity;GO:0048038//quinone binding	GO:0009308//amine metabolic process;GO:0055114//oxidation-reduction process	gi|475677089|gb|EMT74101.1|/0/Copper amine oxidase 1 [Fusarium oxysporum f. sp. cubense race 4]
FOIG_11615	1065	47	570	6.73	77.04	3.51693	Up	5.10694e-109	7.7199e-108	K02920|1|7e-16|84.7|ani:AN4452.2|large subunit ribosomal protein L36e;K14326|2|2e-12|73.2|ttt:THITE_130005|regulator of nonsense transcripts 1 [EC:3.6.4.-];K06674|3|4e-12|72.0|pte:PTT_09563|structural maintenance of chromosome 2;K01613|5|9e-10|64.3|ani:AN9039.2|phosphatidylserine decarboxylase [EC:4.1.1.65]	-	-	-	gi|475669969|gb|EMT67338.1|/0/hypothetical protein FOC4_g10005425 [Fusarium oxysporum f. sp. cubense race 4]
FOIG_05420	1062	1857	22479	266.6	3047.23	3.51475	Up	0	0	K13953|1|2e-31|136|yli:YALI0A15147g|alcohol dehydrogenase, propanol-preferring [EC:1.1.1.1];K00344|4|3e-29|129|tml:GSTUM_00007134001|NADPH2:quinone reductase [EC:1.6.5.5]	-	GO:0008270//zinc ion binding;GO:0016491//oxidoreductase activity;GO:0016747//transferase activity, transferring acyl groups other than amino-acyl groups	GO:0055114//oxidation-reduction process	gi|591472513|gb|EXM03752.1|/0/alcohol dehydrogenase [Fusarium oxysporum f. sp. cubense tropical race 4 54006]
FOIG_11536	2271	5	61	0.33	3.77	3.51403	Up	7.12304e-13	2.42596e-12	K14708|1|0.0|766|pte:PTT_13562|solute carrier family 26 (sodium-independent sulfate anion transporter), member 11	GO:0016021//integral component of membrane	GO:0008271//secondary active sulfate transmembrane transporter activity	-	gi|475670050|gb|EMT67419.1|/0/Sulfate permease 2 [Fusarium oxysporum f. sp. cubense race 4]
FOIG_14595	2109	12	143	0.85	9.53	3.48694	Up	2.79084e-28	1.53257e-27	K00276|1|0.0|1370|nhe:NECHADRAFT_66020|primary-amine oxidase [EC:1.4.3.21]	-	GO:0005507//copper ion binding;GO:0008131//primary amine oxidase activity;GO:0048038//quinone binding	GO:0009308//amine metabolic process;GO:0055114//oxidation-reduction process	gi|475669329|gb|EMT67091.1|/0/Peroxisomal primary amine oxidase [Fusarium oxysporum f. sp. cubense race 4]
FOIG_11778	1530	437	5051	42.91	468.34	3.44817	Up	0	0	K00130|1|0.0|964|fgr:FG05375.1|betaine-aldehyde dehydrogenase [EC:1.2.1.8]	-	GO:0016620//oxidoreductase activity, acting on the aldehyde or oxo group of donors, NAD or NADP as acceptor	GO:0055114//oxidation-reduction process	gi|591464202|gb|EXL95668.1|/0/betaine-aldehyde dehydrogenase [Fusarium oxysporum f. sp. cubense tropical race 4 54006]
FOIG_08720	1821	12	138	0.98	10.69	3.44734	Up	5.18502e-27	2.76347e-26	K01193|1|0.0|1091|fgr:FG03288.1|beta-fructofuranosidase [EC:3.2.1.26]	-	GO:0004553//hydrolase activity, hydrolyzing O-glycosyl compounds	GO:0005975//carbohydrate metabolic process	gi|591468340|gb|EXL99701.1|/0/hypothetical protein FOIG_08720 [Fusarium oxysporum f. sp. cubense tropical race 4 54006]
FOIG_03717	1245	13	148	1.58	16.99	3.42669	Up	9.04236e-29	5.01762e-28	K10878|1|2e-131|468|fgr:FG05949.1|meiotic recombination protein SPO11	-	GO:0097159//organic cyclic compound binding;GO:1901363	GO:0006259//DNA metabolic process	gi|475670793|gb|EMT68146.1|/0/Meiotic recombination protein SPO11 [Fusarium oxysporum f. sp. cubense race 4]
FOIG_11776	1632	1743	19841	160.13	1721.15	3.42606	Up	0	0	K00108|1|3e-61|236|cci:CC1G_13810|choline dehydrogenase [EC:1.1.99.1]	-	GO:0008812//choline dehydrogenase activity;GO:0050660//flavin adenine dinucleotide binding	GO:0006066//alcohol metabolic process;GO:0055114//oxidation-reduction process	gi|477521619|gb|ENH73703.1|/0/Alcohol dehydrogenase [acceptor] [Fusarium oxysporum f. sp. cubense race 1]
FOIG_10630	312	195	2218	107.83	1158.09	3.42492	Up	0	0	-	-	-	-	gi|517317613|emb|CCT68806.1|/2.47164e-51/uncharacterized protein FFUJ_07623 [Fusarium fujikuroi IMI 58289]
FOIG_07450	600	43	480	11.35	119.63	3.39782	Up	2.23772e-89	2.87952e-88	K01183|1|1e-07|56.2|pan:PODANSg4492|chitinase [EC:3.2.1.14]	-	-	-	gi|475677006|gb|EMT74023.1|/1.38679e-107/hypothetical protein FOC4_g10001978 [Fusarium oxysporum f. sp. cubense race 4]
FOIG_03760	240	3	33	2.28	23.73	3.37961	Up	2.97156e-07	7.6149e-07	-	-	-	-	gi|591476029|gb|EXM07201.1|/2.00485e-37/hypothetical protein FOIG_03760 [Fusarium oxysporum f. sp. cubense tropical race 4 54006]
FOIG_09361	1230	6	64	0.74	7.44	3.32971	Up	7.07326e-13	2.4102e-12	K00540|1|3e-99|361|afm:AFUA_2G08260|[EC:1.-.-.-];K09580|5|2e-24|113|fgr:FG01246.1|protein disulfide-isomerase A1 [EC:5.3.4.1]	-	GO:0010181//FMN binding;GO:0016491//oxidoreductase activity	GO:0055114//oxidation-reduction process	gi|475665342|gb|EMT63134.1|/0/NADH oxidase [Fusarium oxysporum f. sp. cubense race 4]
FOIG_05271	711	127	1340	27.9	277.96	3.31654	Up	3.62302e-241	1.04483e-239	-	-	-	-	gi|475666588|gb|EMT64379.1|/3.05995e-132/hypothetical protein FOC4_g10010878 [Fusarium oxysporum f. sp. cubense race 4]
FOIG_10601	14232	2	20	0.02	0.19	3.24793	Up	0.000113452	0.000238776	K01932|1|0.0|1638|afm:AFUA_1G17200|[EC:6.3.2.-]	-	GO:0003824//catalytic activity	GO:0008152//metabolic process	gi|591466161|gb|EXL97575.1|/0/hypothetical protein FOIG_10601 [Fusarium oxysporum f. sp. cubense tropical race 4 54006]
FOIG_01997	165	10	98	12.54	116.01	3.20964	Up	1.80374e-18	7.55779e-18	-	-	-	-	gi|342884390|gb|EGU84605.1|/9.23508e-22/hypothetical protein FOXB_04793 [Fusarium oxysporum Fo5176]
FOIG_06101	210	3	28.99	2.71	24.73	3.1899	Up	5.35182e-06	1.25932e-05	-	-	-	-	gi|591471977|gb|EXM03237.1|/1.91412e-32/hypothetical protein FOIG_06101 [Fusarium oxysporum f. sp. cubense tropical race 4 54006]
FOIG_12590	942.49	1468	15545	265.56	2389.13	3.16938	Up	0	0	K09074|1|3e-13|75.5|ctp:CTRG_03590|fungal twist-like factor;K01178|2|1e-12|73.6|sce:YIR019C|glucoamylase [EC:3.2.1.3]	-	GO:0046983//protein dimerization activity	-	gi|587667148|gb|EWY89489.1|/7.3208e-128/hypothetical protein FOYG_10313 [Fusarium oxysporum FOSC 3-a]
FOIG_06799	1089	16	150	2.24	19.81	3.14466	Up	4.49916e-27	2.40165e-26	K01179|1|5e-84|311|afm:AFUA_3G03870|endoglucanase [EC:3.2.1.4];K01238|2|1e-76|286|afm:AFUA_1G12560|[EC:3.2.1.-];K01183|5|5e-11|68.6|afm:AFUA_5G03760|chitinase [EC:3.2.1.14]	-	-	-	gi|475668717|gb|EMT66504.1|/0/Endoglucanase-4 [Fusarium oxysporum f. sp. cubense race 4]
FOIG_02175	243	3	28	2.25	19.82	3.13896	Up	5.35182e-06	1.2591e-05	-	-	-	-	gi|591478185|gb|EXM09306.1|/1.13298e-40/hypothetical protein FOIG_02175 [Fusarium oxysporum f. sp. cubense tropical race 4 54006]
FOIG_05139	405	3	28	1.23	10.8	3.1343	Up	5.35182e-06	1.25953e-05	-	-	-	-	gi|475673058|gb|EMT70181.1|/8.90644e-70/hypothetical protein FOC4_g10008627 [Fusarium oxysporum f. sp. cubense race 4]
FOIG_00799	327	2	18	1.05	8.89	3.08179	Up	0.000359368	0.000719468	-	-	-	-	gi|475664376|gb|EMT62171.1|/8.65597e-57/hypothetical protein FOC4_g10015255 [Fusarium oxysporum f. sp. cubense race 4]
FOIG_15224	1207.83	272	2418	33.94	286.53	3.07763	Up	0	0	K10256|1|0.0|714|nhe:NECHADRAFT_102202|omega-6 fatty acid desaturase (delta-12 desaturase) [EC:1.14.19.-]	-	-	GO:0006629//lipid metabolic process	gi|587700862|gb|EWZ47467.1|/5.73429e-178/omega-6 fatty acid desaturase (delta-12 desaturase) [Fusarium oxysporum Fo47]
FOIG_15073	582	9	80	2.46	20.61	3.06661	Up	9.80142e-15	3.58872e-14	-	-	GO:0003824//catalytic activity	GO:0008152//metabolic process	gi|342873340|gb|EGU75528.1|/9.46187e-103/hypothetical protein FOXB_13946 [Fusarium oxysporum Fo5176]
FOIG_06827	1218	13	115	1.62	13.51	3.05996	Up	1.42675e-20	6.37841e-20	K00549|1|4e-62|238|pan:PODANSg1310|5-methyltetrahydropteroyltriglutamate--homocysteine methyltransferase [EC:2.1.1.14]	-	GO:0003871//5-methyltetrahydropteroyltriglutamate-homocysteine S-methyltransferase activity;GO:0008270//zinc ion binding	GO:0009086//methionine biosynthetic process;GO:0032259//methylation	gi|475668742|gb|EMT66529.1|/0/Putative protein yxjG [Fusarium oxysporum f. sp. cubense race 4]
FOIG_09219	654	17	150	4.09	34.05	3.05748	Up	2.1762e-26	1.13954e-25	-	-	-	-	gi|591467035|gb|EXL98417.1|/5.18707e-117/hypothetical protein FOIG_09219 [Fusarium oxysporum f. sp. cubense tropical race 4 54006]
FOIG_08944	1623	94	821	8.69	71.63	3.04314	Up	5.7214e-137	1.04798e-135	K08139|1|3e-121|435|pic:PICST_85501|MFS transporter, SP family, sugar:H+ symporter	GO:0016021//integral component of membrane	GO:0022891//substrate-specific transmembrane transporter activity	GO:0008643//carbohydrate transport;GO:0055085//transmembrane transport	gi|475673480|gb|EMT70591.1|/0/Putative glucose transporter rco-3 [Fusarium oxysporum f. sp. cubense race 4]
FOIG_15186	1344	144	1254	16.17	132.97	3.03971	Up	5.67522e-208	1.43508e-206	K17866|1|7e-21|101|pan:PODANSg1509|diphthamide biosynthesis protein 2;K01533|2|1e-13|77.4|fgr:FG11573.1|Cu2+-exporting ATPase [EC:3.6.3.4]	GO:0016021//integral component of membrane	GO:0003677//DNA binding	GO:0006310//DNA recombination;GO:0015074//DNA integration;GO:0055085//transmembrane transport	gi|591460046|gb|EXL91650.1|/0/hypothetical protein FOIG_15186 [Fusarium oxysporum f. sp. cubense tropical race 4 54006]
FOIG_16409	1281	6	52	0.71	5.8	3.03016	Up	6.64146e-10	1.98092e-09	K01843|1|4e-35|149|afv:AFLA_005130|lysine 2,3-aminomutase [EC:5.4.3.2]	-	-	-	gi|591458646|gb|EXL90337.1|/0/hypothetical protein FOIG_16409 [Fusarium oxysporum f. sp. cubense tropical race 4 54006]
FOIG_09335	1176	98	845	12.65	102.96	3.02487	Up	4.41998e-140	8.27228e-139	K01597|1|0.0|702|fgr:FG10424.1|diphosphomevalonate decarboxylase [EC:4.1.1.33]	GO:0005829//cytosol	GO:0004163//diphosphomevalonate decarboxylase activity;GO:0005524//ATP binding	GO:0019287//isopentenyl diphosphate biosynthetic process, mevalonate pathway	gi|475665365|gb|EMT63157.1|/0/Diphosphomevalonate decarboxylase [Fusarium oxysporum f. sp. cubense race 4]
FOIG_14115	3043.52	104	943	5.39	43.24	3.00401	Up	9.22262e-160	1.9049e-158	K00936|1|7e-64|246|afm:AFUA_8G06140|[EC:2.7.3.-];K02486|2|7e-24|113|spo:SPAC27E2.09|two-component system, unclassified family, sensor kinase [EC:2.7.13.3];K11231|3|3e-18|94.4|lel:LELG_00147|osomolarity two-component system, sensor histidine kinase SLN1 [EC:2.7.13.3];K11233|4|5e-17|90.5|cpw:CPC735_032200|osomolarity two-component system, response regulator SSK1	GO:0016020//membrane	GO:0000155//phosphorelay sensor kinase activity	GO:0000160//phosphorelay signal transduction system;GO:0023014//signal transduction by phosphorylation	gi|591461386|gb|EXL92947.1|/0/hypothetical protein FOIG_14115 [Fusarium oxysporum f. sp. cubense tropical race 4 54006]
FOIG_12114	306	10	84	5.66	44.88	2.9872	Up	4.8038e-15	1.77972e-14	-	-	-	-	gi|591463582|gb|EXL95063.1|/1.07772e-54/hypothetical protein FOIG_12114 [Fusarium oxysporum f. sp. cubense tropical race 4 54006]
FOIG_02427	1620	69	575	6.39	50.26	2.97552	Up	2.43306e-94	3.27487e-93	K05841|1|8e-89|327|fgr:FG07850.1|sterol 3beta-glucosyltransferase [EC:2.4.1.173];K15196|2|1e-77|290|afv:AFLA_020970|transcription factor IIIB 90 kDa subunit;K08139|3|1e-67|257|dha:DEHA2C11374g|MFS transporter, SP family, sugar:H+ symporter	GO:0016021//integral component of membrane	GO:0022891//substrate-specific transmembrane transporter activity	GO:0008643//carbohydrate transport;GO:0055085//transmembrane transport	gi|475675680|gb|EMT72743.1|/0/Sugar transporter STL1 [Fusarium oxysporum f. sp. cubense race 4]
FOIG_10556	7371	12	98	0.24	1.84	2.9386	Up	4.02908e-17	1.61304e-16	K01183|1|2e-07|60.1|spo:SPAPB1E7.04c|chitinase [EC:3.2.1.14]	-	-	-	gi|591466110|gb|EXL97524.1|/0/hypothetical protein FOIG_10556 [Fusarium oxysporum f. sp. cubense tropical race 4 54006]
FOIG_02520	2652	1494	12105	83.47	638.6	2.93558	Up	0	0	K01183|1|0.0|640|afm:AFUA_5G06840|chitinase [EC:3.2.1.14]	-	GO:0004568//chitinase activity;GO:0008061//chitin binding	GO:0005975//carbohydrate metabolic process;GO:0006032//chitin catabolic process	gi|591428049|gb|EXL63186.1|/0/hypothetical protein FOCG_01552 [Fusarium oxysporum f. sp. radicis-lycopersici 26381]
FOIG_05070	594	193	1545	51.5	389.29	2.9182	Up	1.43327e-245	4.22184e-244	K01183|1|5e-11|67.0|pan:PODANSg4492|chitinase [EC:3.2.1.14]	-	-	-	gi|475672990|gb|EMT70113.1|/5.12927e-107/hypothetical protein FOC4_g10008557 [Fusarium oxysporum f. sp. cubense race 4]
FOIG_03884	1161	43	344	5.62	42.48	2.91814	Up	5.56618e-56	4.88319e-55	-	-	-	-	gi|475670634|gb|EMT67987.1|/0/hypothetical protein FOC4_g10012383 [Fusarium oxysporum f. sp. cubense race 4]
FOIG_02561	1599	22	166	2.06	14.71	2.83608	Up	5.2863e-27	2.81636e-26	K08165|1|2e-54|213|tpf:TPHA_0C04790|MFS transporter, DHA2 family, multidrug resistance protein	GO:0016021//integral component of membrane	-	GO:0055085//transmembrane transport	gi|475675809|gb|EMT72872.1|/0/hypothetical protein FOC4_g10004362 [Fusarium oxysporum f. sp. cubense race 4]
FOIG_02621	1821	93	701	7.63	54.32	2.83173	Up	5.4045e-109	8.16074e-108	K00387|1|0.0|1018|fgr:FG07500.1|sulfite oxidase [EC:1.8.3.1]	-	GO:0009055//electron carrier activity;GO:0016491//oxidoreductase activity;GO:0020037//heme binding;GO:0030151//molybdenum ion binding	GO:0055114//oxidation-reduction process	gi|475675868|gb|EMT72931.1|/0/Sulfite oxidase [Fusarium oxysporum f. sp. cubense race 4]
FOIG_05462	2285.09	345	2499	21.84	153.47	2.81291	Up	0	0	K03260|1|3e-38|160|cci:CC1G_12096|translation initiation factor 4G;K11422|4|8e-30|132|cci:CC1G_15535|histone-lysine N-methyltransferase SETD1 [EC:2.1.1.43]	-	-	-	gi|591472572|gb|EXM03811.1|/0/hypothetical protein FOIG_05462 [Fusarium oxysporum f. sp. cubense tropical race 4 54006]
FOIG_14215	2382	6	44	0.37	2.59	2.80735	Up	5.54076e-08	1.49156e-07	K00108|1|4e-30|133|nfi:NFIA_093820|choline dehydrogenase [EC:1.1.99.1]	-	GO:0016614//oxidoreductase activity, acting on CH-OH group of donors;GO:0050660//flavin adenine dinucleotide binding	GO:0055114//oxidation-reduction process	gi|475674156|gb|EMT71262.1|/0/Cellobiose dehydrogenase [Fusarium oxysporum f. sp. cubense race 4]
FOIG_14061	609	10	74	2.6	18.15	2.80339	Up	1.16879e-12	3.94453e-12	K01830|1|3e-48|191|tre:TRIREDRAFT_49946|prostaglandin-H2 D-isomerase [EC:5.3.99.2];K00799|2|2e-26|118|bfu:BC1G_05767|glutathione S-transferase [EC:2.5.1.18]	-	GO:0016740//transferase activity	GO:0008152//metabolic process	gi|475672366|gb|EMT69530.1|/4.55574e-114/Glutathione S-transferase P 10 [Fusarium oxysporum f. sp. cubense race 4]
FOIG_14066	456	271	2001	96.84	675.13	2.80149	Up	2e-304	6.94747e-303	K01183|1|9e-08|55.5|nfi:NFIA_038360|chitinase [EC:3.2.1.14];K11244|2|1e-07|55.1|lth:KLTH0C09196g|cell wall integrity and stress response component;K03686|3|4e-07|53.1|uma:UM02067.1|molecular chaperone DnaJ;K11595|4|6e-07|52.8|pcs:Pc22g22070|chromo domain-containing protein 1;K01178|5|6e-07|52.8|sce:YIR019C|glucoamylase [EC:3.2.1.3]	-	-	-	gi|342874478|gb|EGU76488.1|/2.45993e-80/hypothetical protein FOXB_13013 [Fusarium oxysporum Fo5176]
FOIG_16498	162	9	65.98	11.59	80.19	2.79054	Up	3.84546e-11	1.21382e-10	-	-	GO:0003676//nucleic acid binding;GO:0003964//RNA-directed DNA polymerase activity;GO:0004523//RNA-DNA hybrid ribonuclease activity;GO:0008270//zinc ion binding	GO:0006278//RNA-dependent DNA replication;GO:0090502//RNA phosphodiester bond hydrolysis, endonucleolytic	gi|591458525|gb|EXL90229.1|/3.61053e-23/hypothetical protein FOIG_16498 [Fusarium oxysporum f. sp. cubense tropical race 4 54006]
FOIG_01711	1803	4	29	0.33	2.27	2.78215	Up	1.29233e-05	2.94667e-05	K09243|1|7e-06|52.4|ago:AGOS_AGL099C|transcriptional regulatory protein UME6;K00472|2|9e-06|52.0|nhe:NECHADRAFT_71135|prolyl 4-hydroxylase [EC:1.14.11.2]	GO:0005634//nucleus	GO:0000981//sequence-specific DNA binding RNA polymerase II transcription factor activity;GO:0008270//zinc ion binding	GO:0006357//regulation of transcription from RNA polymerase II promoter	gi|591477514|gb|EXM08635.1|/0/hypothetical protein FOIG_01711 [Fusarium oxysporum f. sp. cubense tropical race 4 54006]
FOIG_12635	1143	576	4118	76.57	516.9	2.75503	Up	0	0	-	-	-	-	gi|475677547|gb|EMT74549.1|/0/hypothetical protein FOC4_g10001058 [Fusarium oxysporum f. sp. cubense race 4]
FOIG_11614	1620	236	1662	21.85	145.28	2.73313	Up	1.48333e-246	4.39756e-245	K03927|1|4e-31|135|ang:ANI_1_216174|carboxylesterase 2 [EC:3.1.1.1 3.1.1.84 3.1.1.56];K01066|5|9e-29|128|mgr:MGG_00499|esterase / lipase [EC:3.1.1.-]	-	-	-	gi|475669971|gb|EMT67340.1|/0/Para-nitrobenzyl esterase [Fusarium oxysporum f. sp. cubense race 4]
FOIG_10242	1128	10	70	1.35	8.91	2.72247	Up	1.0112e-11	3.27759e-11	K01567|1|9e-17|87.8|afm:AFUA_4G08970|[EC:3.-.-.-];K01178|2|2e-11|70.1|sce:YIR019C|glucoamylase [EC:3.2.1.3]	GO:0016020//membrane	GO:0003824//catalytic activity	GO:0008152//metabolic process	gi|475671779|gb|EMT69058.1|/0/Lipid phosphate phosphatase 1 [Fusarium oxysporum f. sp. cubense race 4]
FOIG_11040	888	52	363	9.01	59.41	2.72111	Up	6.28314e-55	5.46685e-54	-	-	-	-	gi|475663279|gb|EMT61074.1|/1.23264e-177/hypothetical protein FOC4_g10014115 [Fusarium oxysporum f. sp. cubense race 4]
FOIG_03202	525	7	48	2.14	13.85	2.6942	Up	2.45378e-08	6.75084e-08	-	-	-	-	gi|591475220|gb|EXM06392.1|/1.54791e-97/hypothetical protein FOIG_03202 [Fusarium oxysporum f. sp. cubense tropical race 4 54006]
FOIG_00050	933	23	156.99	3.78	24.39	2.68983	Up	4.43248e-24	2.18151e-23	-	-	-	-	gi|591478645|gb|EXM09705.1|/0/hypothetical protein FOIG_00050 [Fusarium oxysporum f. sp. cubense tropical race 4 54006]
FOIG_07538	1194	58	393	7.37	47.13	2.67691	Up	2.4089e-58	2.18437e-57	K03380|1|1e-08|60.8|smp:SMAC7153|phenol 2-monooxygenase [EC:1.14.13.7];K01613|2|1e-06|54.3|ani:AN9039.2|phosphatidylserine decarboxylase [EC:4.1.1.65];K02920|3|7e-06|51.6|ani:AN4452.2|large subunit ribosomal protein L36e	-	-	-	gi|475676388|gb|EMT73422.1|/0/hypothetical protein FOC4_g10004796 [Fusarium oxysporum f. sp. cubense race 4]
FOIG_00730	1731	734	4964	63.46	405.27	2.67496	Up	0	0	K00294|1|0.0|1123|fgr:FG01141.1|1-pyrroline-5-carboxylate dehydrogenase [EC:1.2.1.88]	-	GO:0003842//1-pyrroline-5-carboxylate dehydrogenase activity;GO:0016620//oxidoreductase activity, acting on the aldehyde or oxo group of donors, NAD or NADP as acceptor	GO:0006537//glutamate biosynthetic process;GO:0006561//proline biosynthetic process;GO:0055114//oxidation-reduction process	gi|475664443|gb|EMT62238.1|/0/Delta-1-pyrroline-5-carboxylate dehydrogenase, mitochondrial [Fusarium oxysporum f. sp. cubense race 4]
FOIG_02477	1584	13	87	1.23	7.78	2.66111	Up	6.26826e-14	2.22749e-13	K08856|1|7e-50|198|ani:AN1476.2|serine/threonine kinase 16 [EC:2.7.11.1];K08157|2|5e-29|129|ttt:THITE_2123986|MFS transporter, DHA1 family, multidrug resistance protein	GO:0016021//integral component of membrane	-	GO:0055085//transmembrane transport	gi|475675734|gb|EMT72797.1|/0/hypothetical protein FOC4_g10004280 [Fusarium oxysporum f. sp. cubense race 4]
FOIG_16229	3399	3	20	0.13	0.82	2.65711	Up	0.000463852	0.000920212	K01238|1|1e-175|617|afm:AFUA_7G08350|[EC:3.2.1.-]	-	-	-	gi|591458874|gb|EXL90545.1|/0/hypothetical protein FOIG_16229 [Fusarium oxysporum f. sp. cubense tropical race 4 54006]
FOIG_07054	165	6	40	7.52	47.35	2.65456	Up	4.78836e-07	1.20971e-06	-	-	-	-	gi|587668628|gb|EWY90969.1|/1.68303e-23/hypothetical protein FOYG_08285 [Fusarium oxysporum FOSC 3-a]
FOIG_08956	672	365	2419	85.21	533.19	2.64556	Up	0	0	K09250|1|3e-135|479|fgr:FG02646.1|cellular nucleic acid-binding protein	-	GO:0003676//nucleic acid binding;GO:0008270//zinc ion binding	-	gi|475673466|gb|EMT70577.1|/1.35242e-139/Zinc finger protein GIS2 [Fusarium oxysporum f. sp. cubense race 4]
FOIG_05644	14775	448	2946	4.42	27.47	2.63574	Up	0	0	K14572|1|0.0|8471|fgr:FG07258.1|midasin	GO:0005634//nucleus	GO:0005524//ATP binding;GO:0016887//ATPase activity	GO:0006200//ATP catabolic process;GO:0006461//protein complex assembly	gi|591472855|gb|EXM04094.1|/0/hypothetical protein FOIG_05644 [Fusarium oxysporum f. sp. cubense tropical race 4 54006]
FOIG_11443	1653	10	66	0.91	5.65	2.63431	Up	8.52052e-11	2.64818e-10	K01732|1|1e-62|241|afm:AFUA_7G05030|[EC:4.2.2.10];K01179|5|6e-17|89.0|nfi:NFIA_085010|endoglucanase [EC:3.2.1.4]	GO:0005576//extracellular region	GO:0004553//hydrolase activity, hydrolyzing O-glycosyl compounds;GO:0016829//lyase activity;GO:0030248//cellulose binding	GO:0000272//polysaccharide catabolic process	gi|475670134|gb|EMT67503.1|/0/Putative pectine lyase F [Fusarium oxysporum f. sp. cubense race 4]
FOIG_06387	297	272	1753	159.51	970.66	2.60532	Up	1.08398e-246	3.22057e-245	-	-	-	-	gi|475668339|gb|EMT66126.1|/3.7246e-52/hypothetical protein FOC4_g10006515 [Fusarium oxysporum f. sp. cubense race 4]
FOIG_16720	867	12	77	2.13	12.93	2.6018	Up	3.36578e-12	1.11404e-11	K09241|1|6e-06|51.2|dha:DEHA2A14278g|transcriptional regulatory protein GAL4	-	GO:0005488//binding	GO:0006351//transcription, DNA-templated	gi|591458229|gb|EXL90002.1|/2.38938e-162/hypothetical protein FOIG_16720 [Fusarium oxysporum f. sp. cubense tropical race 4 54006]
FOIG_03425	1872	69	443	5.5	33.37	2.60105	Up	1.64405e-63	1.59489e-62	K05909|1|0.0|711|afm:AFUA_5G03790|[EC:1.10.3.2];K00540|2|1e-157|556|ago:AGOS_ADR132W|[EC:1.-.-.-]	-	GO:0005507//copper ion binding;GO:0016491//oxidoreductase activity	GO:0055114//oxidation-reduction process	gi|475671074|gb|EMT68427.1|/0/Iron transport multicopper oxidase FET3 [Fusarium oxysporum f. sp. cubense race 4]
FOIG_09287	432	46	291	17.47	104.34	2.57834	Up	6.79966e-42	4.80658e-41	-	-	-	-	gi|475665407|gb|EMT63199.1|/4.91451e-76/hypothetical protein FOC4_g10013418 [Fusarium oxysporum f. sp. cubense race 4]
FOIG_16091	1599	4	25	0.38	2.21	2.53998	Up	0.00011148	0.000234663	K07047|1|0.0|869|fgr:FG05798.1|	-	GO:0016810//hydrolase activity, acting on carbon-nitrogen (but not peptide) bonds	GO:0008152//metabolic process	gi|475670601|gb|EMT67954.1|/0/Putative amidohydrolase ytcJ [Fusarium oxysporum f. sp. cubense race 4]
FOIG_02636	618	45	273	11.5	65.89	2.51843	Up	2.13322e-38	1.42173e-37	K11244|1|4e-06|50.8|lth:KLTH0C09196g|cell wall integrity and stress response component;K01178|2|7e-06|50.1|sce:YIR019C|glucoamylase [EC:3.2.1.3]	-	-	-	gi|587699079|gb|EWZ45684.1|/8.62598e-116/hypothetical protein FOZG_05925 [Fusarium oxysporum Fo47]
FOIG_02545	1827	94	570	7.69	44.02	2.5171	Up	2.16194e-78	2.48037e-77	K08157|1|4e-52|206|pno:SNOG_01606|MFS transporter, DHA1 family, multidrug resistance protein;K08158|3|2e-48|193|dha:DEHA2D01232g|MFS transporter, DHA1 family, multidrug resistance protein	GO:0016021//integral component of membrane	-	GO:0055085//transmembrane transport	gi|591476389|gb|EXM07541.1|/0/hypothetical protein FOIG_02545 [Fusarium oxysporum f. sp. cubense tropical race 4 54006]
FOIG_06559	1971	6	36	0.45	2.57	2.51377	Up	3.9531e-06	9.37566e-06	K07047|1|1e-34|148|pte:PTT_16643|	-	GO:0016810//hydrolase activity, acting on carbon-nitrogen (but not peptide) bonds	GO:0008152//metabolic process	gi|591471012|gb|EXM02296.1|/0/amidohydrolase ytcJ-like [Fusarium oxysporum f. sp. cubense tropical race 4 54006]
FOIG_02411	786	88	531	17.37	98.94	2.50996	Up	6.50208e-73	7.06498e-72	-	-	-	-	gi|587699349|gb|EWZ45954.1|/4.99602e-153/hypothetical protein FOZG_06159 [Fusarium oxysporum Fo47]
FOIG_09774	1623	5	30	0.46	2.62	2.50986	Up	2.71014e-05	6.0276e-05	K09885|1|1e-31|137|ani:AN7168.2|aquaporin rerated protein, other eukaryote;K16261|2|3e-13|76.6|uma:UM03325.1|yeast amino acid transporter	GO:0016021//integral component of membrane	GO:0015171//amino acid transmembrane transporter activity	GO:0003333//amino acid transmembrane transport	gi|475674938|gb|EMT72018.1|/0/Putative amino-acid permease C15C4.04c [Fusarium oxysporum f. sp. cubense race 4]
FOIG_16055	1533	45	271	4.41	25.08	2.50769	Up	5.95502e-38	3.94212e-37	K08192|1|1e-07|58.2|cot:CORT_0A08950|MFS transporter, ACS family, allantoate permease	GO:0016021//integral component of membrane	-	GO:0055085//transmembrane transport	gi|475670568|gb|EMT67921.1|/0/Major facilitator superfamily domain-containing protein 1 [Fusarium oxysporum f. sp. cubense race 4]
FOIG_14498	1209	4	24	0.5	2.84	2.50589	Up	0.000189051	0.000388903	K00301|1|1e-117|422|afm:AFUA_2G16610|sarcosine oxidase [EC:1.5.3.1];K00314|2|3e-83|308|afm:AFUA_4G01150|sarcosine dehydrogenase [EC:1.5.8.3];K00321|3|8e-37|154|afm:AFUA_8G06470|[EC:1.5.99.-]	-	GO:0016491//oxidoreductase activity	GO:0055114//oxidation-reduction process	gi|475669189|gb|EMT66951.1|/0/Sarcosine dehydrogenase, mitochondrial [Fusarium oxysporum f. sp. cubense race 4]
FOIG_09714	645	6	36	1.46	8.29	2.5054	Up	3.9531e-06	9.37728e-06	K09702|1|4e-83|306|fgr:FG07770.1|hypothetical protein	-	-	-	gi|475674994|gb|EMT72074.1|/2.32466e-122/hypothetical protein FOC4_g10003924 [Fusarium oxysporum f. sp. cubense race 4]
FOIG_14860	1644	8	48	0.73	4.13	2.50017	Up	8.6988e-08	2.31452e-07	K01824|1|2e-28|127|fgr:FG10931.1|cholestenol delta-isomerase [EC:5.3.3.5];K09246|3|1e-06|54.7|kaf:KAFR_0L02130|arginine metabolism regulation protein II	GO:0005634//nucleus	GO:0000981//sequence-specific DNA binding RNA polymerase II transcription factor activity;GO:0008270//zinc ion binding	GO:0006357//regulation of transcription from RNA polymerase II promoter	gi|475672181|gb|EMT69377.1|/0/Putative transcriptional regulatory protein C15D4.02 [Fusarium oxysporum f. sp. cubense race 4]
FOIG_15159	1056	8	48	1.16	6.55	2.49737	Up	8.6988e-08	2.31407e-07	K07119|1|7e-148|523|nhe:NECHADRAFT_97943|	-	GO:0008270//zinc ion binding;GO:0016491//oxidoreductase activity	GO:0055114//oxidation-reduction process	gi|475669279|gb|EMT67041.1|/0/Prostaglandin reductase 1 [Fusarium oxysporum f. sp. cubense race 4]
FOIG_01255	318	10	59	5.41	30.12	2.47702	Up	3.30192e-09	9.50831e-09	-	-	-	-	gi|591480628|gb|EXM11688.1|/1.94366e-56/hypothetical protein FOIG_01255 [Fusarium oxysporum f. sp. cubense tropical race 4 54006]
FOIG_12699	2007	14	82	1.04	5.75	2.46698	Up	2.97234e-12	9.85716e-12	K01529|1|8e-57|221|afm:AFUA_7G05752|[EC:3.6.1.-];K08900|2|2e-07|57.8|mtm:MYCTH_2131445|mitochondrial chaperone BCS1	-	-	-	gi|591462998|gb|EXL94504.1|/0/hypothetical protein FOIG_12699 [Fusarium oxysporum f. sp. cubense tropical race 4 54006]
FOIG_03438	303	14	82	8.02	44.33	2.46661	Up	2.97234e-12	9.85954e-12	-	-	-	-	gi|591475563|gb|EXM06735.1|/7.21467e-56/hypothetical protein FOIG_03438 [Fusarium oxysporum f. sp. cubense tropical race 4 54006]
FOIG_13756	1470	25	146	2.56	14.11	2.4625	Up	9.9892e-21	4.48471e-20	K01556|1|0.0|919|fgr:FG04829.1|kynureninase [EC:3.7.1.3]	GO:0005737//cytoplasm	GO:0030170//pyridoxal phosphate binding;GO:0030429//kynureninase activity	GO:0006569//tryptophan catabolic process;GO:0019805//quinolinate biosynthetic process;GO:0034354//'de novo' NAD biosynthetic process from tryptophan;GO:0043420//anthranilate metabolic process;GO:0097053//L-kynurenine catabolic process	gi|475675423|gb|EMT72491.1|/0/Kynureninase 2 [Fusarium oxysporum f. sp. cubense race 4]
FOIG_15395	1065	12	71	1.75	9.6	2.45568	Up	7.61402e-11	2.37556e-10	K00001|1|2e-43|176|kla:KLLA0B00451g|alcohol dehydrogenase [EC:1.1.1.1];K05351|2|3e-32|139|pcs:Pc21g11540|D-xylulose reductase [EC:1.1.1.9];K00008|4|4e-31|135|afm:AFUA_1G11030|L-iditol 2-dehydrogenase [EC:1.1.1.14]	-	GO:0008270//zinc ion binding;GO:0016491//oxidoreductase activity	GO:0055114//oxidation-reduction process	gi|591459881|gb|EXL91497.1|/2.89395e-163/hypothetical protein FOIG_15395 [Fusarium oxysporum f. sp. cubense tropical race 4 54006]
FOIG_10856	1665	1267	7315	114.02	621.6	2.4467	Up	0	0	K03258|1|0.0|960|fgr:FG02575.1|translation initiation factor 4B	-	GO:0000166//nucleotide binding;GO:0003676//nucleic acid binding	-	gi|475673645|gb|EMT70756.1|/0/Putative RNA-binding protein sce3 [Fusarium oxysporum f. sp. cubense race 4]
FOIG_07651	882	3213	18237	560.96	3006.39	2.42206	Up	0	0	K02998|1|7e-164|575|fgr:FG10905.1|small subunit ribosomal protein SAe	GO:0022627//cytosolic small ribosomal subunit	GO:0003735//structural constituent of ribosome	GO:0000028//ribosomal small subunit assembly;GO:0006412//translation	gi|475676276|gb|EMT73310.1|/1.22053e-169/40S ribosomal protein S0 [Fusarium oxysporum f. sp. cubense race 4]
FOIG_09398	3795	110	624	4.27	22.87	2.42115	Up	5.99864e-82	7.12585e-81	K01178|1|4e-15|84.3|sce:YIR019C|glucoamylase [EC:3.2.1.3]	-	-	-	gi|591467270|gb|EXL98652.1|/0/hypothetical protein FOIG_09398 [Fusarium oxysporum f. sp. cubense tropical race 4 54006]
FOIG_09161	1554	15	85	1.45	7.76	2.42	Up	2.10512e-12	7.01503e-12	K00517|1|8e-118|424|mgr:MGG_03828|[EC:1.14.-.-];K00540|3|2e-36|153|afm:AFUA_5G15050|[EC:1.-.-.-]	-	GO:0004497//monooxygenase activity;GO:0005506//iron ion binding;GO:0016705//oxidoreductase activity, acting on paired donors, with incorporation or reduction of molecular oxygen;GO:0020037//heme binding	GO:0055114//oxidation-reduction process	gi|591467928|gb|EXL99299.1|/0/hypothetical protein FOIG_09161 [Fusarium oxysporum f. sp. cubense tropical race 4 54006]
FOIG_16082	1848	7	40	0.57	3.05	2.41978	Up	1.64116e-06	4.00281e-06	K09248|1|9e-10|65.5|cgr:CAGL0L09691g|proline utilization trans-activator;K00480|3|1e-07|58.2|tre:TRIREDRAFT_112134|salicylate hydroxylase [EC:1.14.13.1]	-	GO:0046872//metal ion binding	GO:0006355//regulation of transcription, DNA-templated;GO:0006366//transcription from RNA polymerase II promoter	gi|591459044|gb|EXL90705.1|/0/hypothetical protein FOIG_16082 [Fusarium oxysporum f. sp. cubense tropical race 4 54006]
FOIG_11829	902.48	3146	18558	559.54	2985.89	2.41585	Up	0	0	K07750|1|2e-179|627|fgr:FG09830.1|methylsterol monooxygenase [EC:1.14.13.72]	GO:0016021//integral component of membrane	GO:0004497//monooxygenase activity;GO:0005506//iron ion binding	GO:0006633//fatty acid biosynthetic process;GO:0055114//oxidation-reduction process	gi|587695330|gb|EWZ41935.1|/5.11931e-158/methylsterol monooxygenase [Fusarium oxysporum Fo47]
FOIG_11193	1914	98	552	7.64	40.64	2.41126	Up	2.44804e-72	2.62882e-71	K01481|1|0.0|973|fgr:FG02893.1|protein-arginine deiminase [EC:3.5.3.15]	GO:0005737//cytoplasm	GO:0004668//protein-arginine deiminase activity;GO:0005509//calcium ion binding	GO:0018101//protein citrullination	gi|591464778|gb|EXL96226.1|/0/hypothetical protein FOIG_11193 [Fusarium oxysporum f. sp. cubense tropical race 4 54006]
FOIG_10555	2115	5	28	0.35	1.86	2.40988	Up	7.65262e-05	0.00016415	-	-	-	-	gi|475670416|gb|EMT67785.1|/0/hypothetical protein FOC4_g10005894 [Fusarium oxysporum f. sp. cubense race 4]
FOIG_07420	576.82	429	2399	118.91	624.14	2.392	Up	8e-307	2.81453e-305	K09250|1|2e-105|380|fgr:FG10286.1|cellular nucleic acid-binding protein	-	GO:0003676//nucleic acid binding;GO:0008270//zinc ion binding	-	gi|587668023|gb|EWY90364.1|/6.12877e-127/cellular nucleic acid-binding protein [Fusarium oxysporum FOSC 3-a]
FOIG_09770	1206	486	2694	61.09	319.74	2.38789	Up	0	0	K06942|1|0.0|782|nhe:NECHADRAFT_95071|	GO:0016020//membrane	GO:0005215//transporter activity;GO:0005525//GTP binding	GO:0006810//transport	gi|587660462|gb|EWY82830.1|/0/GTP-binding protein YchF [Fusarium oxysporum FOSC 3-a]
FOIG_06369	1404	6	33	0.64	3.34	2.3837	Up	1.85838e-05	4.19492e-05	-	GO:0016021//integral component of membrane	GO:0016614//oxidoreductase activity, acting on CH-OH group of donors;GO:0050660//flavin adenine dinucleotide binding	GO:0055085//transmembrane transport;GO:0055114//oxidation-reduction process	gi|591470772|gb|EXM02056.1|/0/hypothetical protein FOIG_06369 [Fusarium oxysporum f. sp. cubense tropical race 4 54006]
FOIG_06063	892.73	139	748	23.54	121.74	2.37062	Up	2.60226e-94	3.49236e-93	K07034|1|2e-130|465|fgr:FG09374.1|	GO:0016020//membrane	-	-	gi|591471927|gb|EXM03187.1|/0/hypothetical protein FOIG_06063 [Fusarium oxysporum f. sp. cubense tropical race 4 54006]
FOIG_11924	3171	45	247	2.1	10.86	2.37056	Up	1.12646e-32	6.76074e-32	K11294|1|4e-12|73.9|zro:ZYRO0G14608g|nucleolin;K12609|4|1e-11|72.8|scm:SCHCODRAFT_258688|CCR4-NOT transcriptional complex subunit CAF120;K12879|5|4e-10|67.4|mtm:MYCTH_2310189|THO complex subunit 2	-	-	-	gi|591463908|gb|EXL95382.1|/0/hypothetical protein FOIG_11924 [Fusarium oxysporum f. sp. cubense tropical race 4 54006]
FOIG_15913	2514	111	605	6.55	33.7	2.36318	Up	2.56412e-77	2.91023e-76	K01183|1|0.0|1038|fgr:FG08587.1|chitinase [EC:3.2.1.14]	-	GO:0004553//hydrolase activity, hydrolyzing O-glycosyl compounds	GO:0005975//carbohydrate metabolic process	gi|591459262|gb|EXL90911.1|/0/hypothetical protein FOIG_15913 [Fusarium oxysporum f. sp. cubense tropical race 4 54006]
FOIG_04574	1248	3440	18735	417.26	2145.71	2.36244	Up	0	0	K05916|1|0.0|773|fgr:FG04458.1|nitric oxide dioxygenase [EC:1.14.12.17]	-	GO:0005506//iron ion binding;GO:0019825//oxygen binding;GO:0020037//heme binding;GO:0051213//dioxygenase activity	GO:0015671//oxygen transport;GO:0055114//oxidation-reduction process	gi|475664786|gb|EMT62580.1|/0/Flavohemoprotein [Fusarium oxysporum f. sp. cubense race 4]
FOIG_13270	846	5	27	0.91	4.65	2.35329	Up	0.00012775	0.000267681	K01183|1|2e-09|62.8|ctp:CTRG_05827|chitinase [EC:3.2.1.14]	-	-	-	gi|591462169|gb|EXL93701.1|/3.44541e-158/hypothetical protein FOIG_13270 [Fusarium oxysporum f. sp. cubense tropical race 4 54006]
FOIG_01950	4410	576	3114	19.21	98.05	2.35166	Up	0	0	K08712|1|0.0|986|yli:YALI0F17996g|ATP-binding cassette, subfamily G (WHITE), member 2, SNQ2	GO:0016021//integral component of membrane	GO:0005524//ATP binding;GO:0042626//ATPase activity, coupled to transmembrane movement of substances	GO:0006200//ATP catabolic process;GO:0055085//transmembrane transport	gi|591477803|gb|EXM08924.1|/0/hypothetical protein FOIG_01950 [Fusarium oxysporum f. sp. cubense tropical race 4 54006]
FOIG_08794	1203	5	27	0.63	3.21	2.34915	Up	0.00012775	0.0002676	K00681|1|3e-14|79.7|aor:AOR_1_316174|gamma-glutamyltranspeptidase [EC:2.3.2.2];K09248|2|3e-06|53.1|tdl:TDEL_0B07490|proline utilization trans-activator;K09243|3|4e-06|52.4|dha:DEHA2G15202g|transcriptional regulatory protein UME6;K09246|4|7e-06|51.6|aor:AOR_1_1326014|arginine metabolism regulation protein II	GO:0005634//nucleus	GO:0000981//sequence-specific DNA binding RNA polymerase II transcription factor activity;GO:0008270//zinc ion binding	GO:0006357//regulation of transcription from RNA polymerase II promoter	gi|591468414|gb|EXL99775.1|/0/hypothetical protein FOIG_08794 [Fusarium oxysporum f. sp. cubense tropical race 4 54006]
FOIG_06696	1776	137	738	11.54	58.68	2.34623	Up	3.82834e-93	5.08818e-92	-	-	-	-	gi|475668614|gb|EMT66401.1|/0/hypothetical protein FOC4_g10006805 [Fusarium oxysporum f. sp. cubense race 4]
FOIG_14383	1749	5	27	0.43	2.18	2.34192	Up	0.00012775	0.000267641	K01178|1|8e-36|151|sce:YIR019C|glucoamylase [EC:3.2.1.3]	-	-	-	gi|591461074|gb|EXL92647.1|/0/hypothetical protein FOIG_14383 [Fusarium oxysporum f. sp. cubense tropical race 4 54006]
FOIG_13881	3015	13	70	0.64	3.24	2.33985	Up	4.06328e-10	1.22764e-09	K09359|1|3e-06|54.3|sce:YCR096C|mating-type protein A2	GO:0005634//nucleus	GO:0003677//DNA binding;GO:0046872//metal ion binding	GO:0006355//regulation of transcription, DNA-templated	gi|591461684|gb|EXL93236.1|/0/hypothetical protein FOIG_13881 [Fusarium oxysporum f. sp. cubense tropical race 4 54006]
FOIG_11015	2100	23	123	1.63	8.24	2.33777	Up	1.05179e-16	4.12913e-16	K00688|1|1e-24|114|pno:SNOG_13460|starch phosphorylase [EC:2.4.1.1]	-	-	-	gi|591465203|gb|EXL96638.1|/0/hypothetical protein FOIG_11015 [Fusarium oxysporum f. sp. cubense tropical race 4 54006]
FOIG_09028	3045	8	43	0.39	1.97	2.33665	Up	1.12424e-06	2.77251e-06	K11786|1|3e-06|54.7|tdl:TDEL_0B03560|ATP-dependent helicase STH1/SNF2 [EC:3.6.4.-]	-	-	-	gi|591467789|gb|EXL99160.1|/0/hypothetical protein FOIG_09028 [Fusarium oxysporum f. sp. cubense tropical race 4 54006]
FOIG_05598	1536	259	1377	25.33	127.16	2.32773	Up	1.45616e-170	3.16945e-169	K05542|1|0.0|947|fgr:FG07217.1|tRNA-dihydrouridine synthase 1 [EC:1.3.1.88]	-	GO:0017150//tRNA dihydrouridine synthase activity;GO:0050660//flavin adenine dinucleotide binding	GO:0002943//tRNA dihydrouridine synthesis;GO:0055114//oxidation-reduction process	gi|591472785|gb|EXM04024.1|/0/tRNA-dihydrouridine synthase 1 [Fusarium oxysporum f. sp. cubense tropical race 4 54006]
FOIG_01080	1977	1088	6173	87.87	439.67	2.32298	Up	0	0	K00492|1|2e-87|323|ssl:SS1G_09582|[EC:1.14.13.-];K03380|4|3e-76|286|afv:AFLA_108440|phenol 2-monooxygenase [EC:1.14.13.7]	-	GO:0004497//monooxygenase activity	GO:0055114//oxidation-reduction process	gi|587671345|gb|EWY93686.1|/0/hypothetical protein FOYG_06775 [Fusarium oxysporum FOSC 3-a]
FOIG_02778	967.63	1305	6887	205.86	1029.5	2.32221	Up	0	0	K01183|1|6e-16|84.7|ctp:CTRG_05827|chitinase [EC:3.2.1.14];K01178|5|2e-15|83.2|sce:YIR019C|glucoamylase [EC:3.2.1.3]	GO:0005634//nucleus	-	GO:0006334//nucleosome assembly	gi|587677076|gb|EWY99404.1|/0/hypothetical protein FOYG_03449 [Fusarium oxysporum FOSC 3-a]
FOIG_05264	1554	404	2134	39.04	194.71	2.3183	Up	5.40692e-262	1.67895e-260	K05841|1|2e-67|256|fgr:FG07850.1|sterol 3beta-glucosyltransferase [EC:2.4.1.173];K08139|2|7e-55|214|yli:YALI0F19184g|MFS transporter, SP family, sugar:H+ symporter	GO:0016021//integral component of membrane	GO:0022891//substrate-specific transmembrane transporter activity	GO:0008643//carbohydrate transport;GO:0055085//transmembrane transport	gi|475666595|gb|EMT64386.1|/0/Sugar transporter STL1 [Fusarium oxysporum f. sp. cubense race 4]
FOIG_12898	6723	3308	17308	72.08	356.12	2.30469	Up	0	0	K11541|1|0.0|4238|fgr:FG09638.1|carbamoyl-phosphate synthase / aspartate carbamoyltransferase [EC:6.3.5.5 2.1.3.2]	-	GO:0004070//aspartate carbamoyltransferase activity;GO:0005524//ATP binding;GO:0016597//amino acid binding;GO:0046872//metal ion binding	GO:0006207//'de novo' pyrimidine nucleobase biosynthetic process;GO:0006543//glutamine catabolic process;GO:0070409//carbamoyl phosphate biosynthetic process	gi|591462825|gb|EXL94337.1|/0/protein pyrABCN [Fusarium oxysporum f. sp. cubense tropical race 4 54006]
FOIG_08315	786	116	603	22.89	112.35	2.29521	Up	1.87584e-74	2.07428e-73	K01183|1|1e-08|59.7|ttt:THITE_2111816|chitinase [EC:3.2.1.14]	-	-	-	gi|342879437|gb|EGU80685.1|/6.31998e-148/hypothetical protein FOXB_08826 [Fusarium oxysporum Fo5176]
FOIG_10853	258	1037	5386	721.6	3538.81	2.29399	Up	0	0	-	-	-	-	gi|517317824|emb|CCT69271.1|/5.5533e-40/uncharacterized protein FFUJ_07834 [Fusarium fujikuroi IMI 58289]
FOIG_01853	867	22	114	3.91	19.14	2.29135	Up	2.97568e-15	1.10991e-14	K01183|1|3e-17|88.6|ctp:CTRG_05827|chitinase [EC:3.2.1.14];K15285|2|2e-16|86.3|fgr:FG08241.1|solute carrier family 35, member E3	-	-	-	gi|591477679|gb|EXM08800.1|/7.68638e-161/hypothetical protein FOIG_01853 [Fusarium oxysporum f. sp. cubense tropical race 4 54006]
FOIG_06028	2160	182	941	12.54	61.21	2.28723	Up	9.87298e-115	1.5557e-113	K08857|1|0.0|1295|fgr:FG09408.1|NIMA (never in mitosis gene a)-related kinase [EC:2.7.11.1]	-	GO:0004674//protein serine/threonine kinase activity;GO:0005524//ATP binding	GO:0006468//protein phosphorylation	gi|591471879|gb|EXM03139.1|/0/NEK protein kinase [Fusarium oxysporum f. sp. cubense tropical race 4 54006]
FOIG_14460	807	1226	6331	235.23	1146.94	2.28565	Up	0	0	-	-	GO:0005506//iron ion binding;GO:0019825//oxygen binding;GO:0020037//heme binding	GO:0015671//oxygen transport	gi|475669155|gb|EMT66917.1|/3.2605e-155/hypothetical protein FOC4_g10003454 [Fusarium oxysporum f. sp. cubense race 4]
FOIG_11650	642	62	320	15.21	74.1	2.28445	Up	4.52446e-40	3.10571e-39	-	-	-	GO:0008152//metabolic process	gi|342887491|gb|EGU86974.1|/2.3317e-122/hypothetical protein FOXB_02497 [Fusarium oxysporum Fo5176]
FOIG_07870	1227	915	4700	112.96	547.89	2.27807	Up	0	0	K00228|1|0.0|811|fgr:FG10739.1|coproporphyrinogen III oxidase [EC:1.3.3.3]	-	GO:0004109//coproporphyrinogen oxidase activity	GO:0006779//porphyrin-containing compound biosynthetic process;GO:0055114//oxidation-reduction process	gi|591469699|gb|EXM01026.1|/0/coproporphyrinogen III oxidase [Fusarium oxysporum f. sp. cubense tropical race 4 54006]
FOIG_05072	1566	627	3215	60.11	291.03	2.27549	Up	0	0	K00574|1|0.0|783|afm:AFUA_7G04190|cyclopropane-fatty-acyl-phospholipid synthase [EC:2.1.1.79]	-	-	GO:0008610//lipid biosynthetic process	gi|587664679|gb|EWY87020.1|/0/cyclopropane-fatty-acyl-phospholipid synthase [Fusarium oxysporum FOSC 3-a]
FOIG_14843	438	53	270	19.81	95.31	2.2664	Up	9.9562e-34	6.0843e-33	K16075|1|7e-12|68.9|ani:AN8715.2|magnesium transporter	-	-	-	gi|517324175|emb|CCT74345.1|/1.05186e-78/uncharacterized protein FFUJ_10393 [Fusarium fujikuroi IMI 58289]
FOIG_13953	1449	467	2371	48.51	232.56	2.26125	Up	3.24078e-282	1.06651e-280	K00309|1|4e-97|355|afm:AFUA_6G08760|[EC:1.5.3.-];K00318|4|7e-30|131|cdu:CD36_52370|proline dehydrogenase [EC:1.5.-.-]	-	GO:0004657//proline dehydrogenase activity	GO:0006562//proline catabolic process;GO:0055114//oxidation-reduction process	gi|591461509|gb|EXL93066.1|/0/proline dehydrogenase [Fusarium oxysporum f. sp. cubense tropical race 4 54006]
FOIG_12959	1857	306	1783	28.3	135.42	2.25857	Up	4.5725e-235	1.28105e-233	K00155|1|7e-171|600|afm:AFUA_6G03770|[EC:1.2.1.-];K00135|3|3e-51|202|nhe:NECHADRAFT_61817|succinate-semialdehyde dehydrogenase / glutarate-semialdehyde dehydrogenase [EC:1.2.1.16 1.2.1.79 1.2.1.20];K00128|4|6e-50|198|dha:DEHA2G03740g|aldehyde dehydrogenase (NAD+) [EC:1.2.1.3]	-	GO:0016620//oxidoreductase activity, acting on the aldehyde or oxo group of donors, NAD or NADP as acceptor	GO:0055114//oxidation-reduction process	gi|591506028|gb|EXM35331.1|/0/NAD-dependent aldehyde dehydrogenase [Fusarium oxysporum f. sp. vasinfectum 25433]
FOIG_05952	1689	535	2705.11	47.44	226.5	2.25534	Up	0	0	K10356|1|1e-08|61.2|sce:YMR109W|myosin I;K01183|2|1e-07|58.2|act:ACLA_001370|chitinase [EC:3.2.1.14];K11294|3|7e-06|52.4|mgl:MGL_2993|nucleolin	-	-	-	gi|591471773|gb|EXM03033.1|/0/hypothetical protein FOIG_05952 [Fusarium oxysporum f. sp. cubense tropical race 4 54006]
FOIG_00300	1659	11	55	0.99	4.69	2.24409	Up	7.69554e-08	2.05673e-07	K01133|1|6e-169|593|afv:AFLA_033500|choline-sulfatase [EC:3.1.6.6]	GO:0016592//mediator complex	GO:0001104//RNA polymerase II transcription cofactor activity;GO:0008484//sulfuric ester hydrolase activity	GO:0006357//regulation of transcription from RNA polymerase II promoter	gi|475666756|gb|EMT64546.1|/0/Choline-sulfatase [Fusarium oxysporum f. sp. cubense race 4]
FOIG_06944	951	6662	33424	1074.14	5088.49	2.24406	Up	0	0	K14753|1|0.0|650|fgr:FG09870.1|guanine nucleotide-binding protein subunit beta-2-like 1 protein	-	-	GO:0043581	gi|52000514|dbj|BAD44728.1|/0/G-protein beta like WD repeat protein [Fusarium oxysporum]
FOIG_15401	918	24	120	4.02	18.96	2.23769	Up	1.37865e-15	5.2015e-15	-	-	-	-	gi|475665148|gb|EMT62941.1|/1.40003e-171/hypothetical protein FOC4_g10001139 [Fusarium oxysporum f. sp. cubense race 4]
FOIG_00177	2961	528	2630	26.37	124.02	2.2336	Up	#NUM!	7.09072e-307	K01104|1|0.0|1598|nhe:NECHADRAFT_89680|protein-tyrosine phosphatase [EC:3.1.3.48]	-	GO:0004725//protein tyrosine phosphatase activity	GO:0035335//peptidyl-tyrosine dephosphorylation	gi|591478805|gb|EXM09865.1|/0/hypothetical protein FOIG_00177 [Fusarium oxysporum f. sp. cubense tropical race 4 54006]
FOIG_08858	480	2713	13489	915.45	4297.74	2.23103	Up	0	0	K02903|1|4e-78|289|fgr:FG02503.1|large subunit ribosomal protein L28e	GO:0005840//ribosome	GO:0003735//structural constituent of ribosome	GO:0006412//translation	gi|587669371|gb|EWY91712.1|/1.25358e-83/ribosomal protein L28e [Fusarium oxysporum FOSC 3-a]
FOIG_07845	2304	502.99	2493	32.44	151.81	2.22642	Up	1.60512e-291	5.43844e-290	K12820|1|0.0|1490|fgr:FG10757.1|pre-mRNA-splicing factor ATP-dependent RNA helicase DHX15/PRP43 [EC:3.6.4.13]	-	GO:0003676//nucleic acid binding;GO:0005524//ATP binding;GO:0008026//ATP-dependent helicase activity	GO:0006200//ATP catabolic process	gi|591469669|gb|EXM00996.1|/0/pre-mRNA-splicing factor ATP-dependent RNA helicase prp43 [Fusarium oxysporum f. sp. cubense tropical race 4 54006]
FOIG_06128	2421	141	696	8.65	40.29	2.21965	Up	2.47126e-82	2.95092e-81	-	-	-	-	gi|591472015|gb|EXM03275.1|/0/hypothetical protein FOIG_06128 [Fusarium oxysporum f. sp. cubense tropical race 4 54006]
FOIG_00249	2025	44	217	3.24	15.08	2.21857	Up	9.41104e-27	4.96579e-26	K13117|1|0.0|1208|nhe:NECHADRAFT_89726|ATP-dependent RNA helicase DDX35 [EC:3.6.4.13]	-	GO:0003676//nucleic acid binding;GO:0005524//ATP binding;GO:0008026//ATP-dependent helicase activity	GO:0006200//ATP catabolic process	gi|591478927|gb|EXM09987.1|/0/hypothetical protein FOIG_00249 [Fusarium oxysporum f. sp. cubense tropical race 4 54006]
FOIG_04362	2874.4	112	647	6.81	31.45	2.20733	Up	5.82932e-86	7.28983e-85	K15451|1|0.0|1503|fgr:FG04298.1|tRNA wybutosine-synthesizing protein 4 [EC:2.1.1.290 2.3.1.231]	-	GO:0000049//tRNA binding;GO:0008168//methyltransferase activity;GO:0016706//oxidoreductase activity, acting on paired donors, with incorporation or reduction of molecular oxygen, 2-oxoglutarate as one donor, and incorporation of one atom each of oxygen into both donors	GO:0031591//wybutosine biosynthetic process;GO:0032259//methylation;GO:0055114//oxidation-reduction process	gi|591474731|gb|EXM05920.1|/0/leucine carboxyl methyltransferase 2 [Fusarium oxysporum f. sp. cubense tropical race 4 54006]
FOIG_11276	930	40	195	6.6	30.39	2.20306	Up	5.57228e-24	2.73563e-23	K15285|1|1e-09|63.5|fgr:FG08241.1|solute carrier family 35, member E3;K01183|2|2e-09|55.5|ctp:CTRG_05827|chitinase [EC:3.2.1.14]	-	-	-	gi|591464866|gb|EXL96314.1|/7.09061e-179/hypothetical protein FOIG_11276 [Fusarium oxysporum f. sp. cubense tropical race 4 54006]
FOIG_03286	1142.25	9696	50488	1379.13	6341.7	2.20111	Up	0	0	K02925|1|0.0|777|nhe:NECHADRAFT_59858|large subunit ribosomal protein L3e	GO:0005840//ribosome	GO:0003735//structural constituent of ribosome	GO:0006412//translation	gi|587679515|gb|EWZ01833.1|/5.96903e-178/60S ribosomal protein L3 [Fusarium oxysporum FOSC 3-a]
FOIG_15321	1275	20	97	2.37	10.86	2.19607	Up	1.39114e-12	4.66857e-12	K17866|1|1e-47|190|pan:PODANSg1509|diphthamide biosynthesis protein 2;K01533|2|5e-11|68.9|fgr:FG11573.1|Cu2+-exporting ATPase [EC:3.6.3.4]	GO:0016021//integral component of membrane	-	GO:0055085//transmembrane transport	gi|475675486|gb|EMT72552.1|/0/Riboflavin transporter MCH5 [Fusarium oxysporum f. sp. cubense race 4]
FOIG_03001	1816.84	136	663	11.27	51.5	2.19208	Up	9.66898e-78	1.10287e-76	K01066|1|2e-139|496|mgr:MGG_00499|esterase / lipase [EC:3.1.1.-];K01050|2|2e-105|383|afm:AFUA_8G04210|cholinesterase [EC:3.1.1.8];K01046|4|6e-57|222|mgr:MGG_02130|triacylglycerol lipase [EC:3.1.1.3]	-	GO:0016787//hydrolase activity	GO:0008152//metabolic process	gi|591477143|gb|EXM08295.1|/0/hypothetical protein FOIG_03001 [Fusarium oxysporum f. sp. cubense tropical race 4 54006]
FOIG_03259	834	6	29	1.11	5.07	2.19143	Up	0.000138315	0.000288939	-	-	-	-	gi|475671240|gb|EMT68593.1|/2.56864e-158/hypothetical protein FOC4_g10013011 [Fusarium oxysporum f. sp. cubense race 4]
FOIG_16418	1674	10	48	0.89	4.06	2.1896	Up	8.20142e-07	2.03975e-06	K01824|1|9e-06|52.0|nhe:NECHADRAFT_68940|cholestenol delta-isomerase [EC:5.3.3.5]	GO:0005634//nucleus	GO:0000981//sequence-specific DNA binding RNA polymerase II transcription factor activity;GO:0008270//zinc ion binding	GO:0006357//regulation of transcription from RNA polymerase II promoter	gi|591458656|gb|EXL90347.1|/0/hypothetical protein FOIG_16418 [Fusarium oxysporum f. sp. cubense tropical race 4 54006]
FOIG_02180	2097	87	420	6.18	28.16	2.18797	Up	1.75924e-49	1.41521e-48	K01210|1|0.0|1320|fgr:FG08623.1|glucan 1,3-beta-glucosidase [EC:3.2.1.58]	-	GO:0004553//hydrolase activity, hydrolyzing O-glycosyl compounds	GO:0005975//carbohydrate metabolic process	gi|591478190|gb|EXM09311.1|/0/hypothetical protein FOIG_02180 [Fusarium oxysporum f. sp. cubense tropical race 4 54006]
FOIG_07113	204	142	685	133.24	606.87	2.18736	Up	1.37401e-79	1.60041e-78	-	-	-	-	gi|475665826|gb|EMT63618.1|/2.68385e-34/hypothetical protein FOC4_g10013854 [Fusarium oxysporum f. sp. cubense race 4]
FOIG_06534	327	241	1161	126.08	573.49	2.18543	Up	1.6886e-133	3.03638e-132	-	-	-	-	gi|342889885|gb|EGU88817.1|/4.02085e-54/hypothetical protein FOXB_00660 [Fusarium oxysporum Fo5176]
FOIG_04561	3473.12	94	510	4.54	20.45	2.17134	Up	3.13122e-65	3.10548e-64	K00936|1|5e-82|306|afm:AFUA_8G06140|[EC:2.7.3.-];K11233|4|3e-16|88.2|scm:SCHCODRAFT_80533|osomolarity two-component system, response regulator SSK1	GO:0016020//membrane	GO:0000155//phosphorelay sensor kinase activity	GO:0000160//phosphorelay signal transduction system;GO:0023014//signal transduction by phosphorylation	gi|591475002|gb|EXM06191.1|/0/hypothetical protein FOIG_04561 [Fusarium oxysporum f. sp. cubense tropical race 4 54006]
FOIG_02195	573.21	99	454	26.48	118.93	2.16714	Up	3.69692e-51	3.03611e-50	K12189|1|9e-88|271|nhe:NECHADRAFT_67376|ESCRT-II complex subunit VPS25	-	-	-	gi|591478214|gb|EXM09335.1|/1.1718e-101/hypothetical protein FOIG_02195 [Fusarium oxysporum f. sp. cubense tropical race 4 54006]
FOIG_12908	864	141	669	25.16	112.72	2.16354	Up	9.9046e-77	1.1177e-75	K00586|1|3e-158|557|fgr:FG09628.1|diphthine synthase [EC:2.1.1.98]	GO:0005737//cytoplasm	GO:0004164//diphthine synthase activity	GO:0017183//peptidyl-diphthamide biosynthetic process from peptidyl-histidine;GO:0032259//methylation	gi|477521726|gb|ENH73810.1|/2.90233e-160/Diphthine synthase [Fusarium oxysporum f. sp. cubense race 1]
FOIG_12457	2304	8	38	0.52	2.31	2.15131	Up	1.34075e-05	3.05253e-05	K16261|1|3e-22|107|pno:SNOG_04691|yeast amino acid transporter;K00777|2|8e-16|85.9|afm:AFUA_7G07100|[EC:2.4.2.-]	-	-	-	gi|475663194|gb|EMT60990.1|/0/Vegetative incompatibility protein HET-E-1 [Fusarium oxysporum f. sp. cubense race 4]
FOIG_08856	1044	1994	9304	291.45	1284.06	2.13939	Up	0	0	K00227|1|0.0|691|fgr:FG02502.1|lathosterol oxidase [EC:1.14.21.6]	GO:0005783//endoplasmic reticulum;GO:0016021//integral component of membrane	GO:0000248//C-5 sterol desaturase activity;GO:0005506//iron ion binding	GO:0006633//fatty acid biosynthetic process;GO:0006696//ergosterol biosynthetic process;GO:0055114//oxidation-reduction process	gi|587669369|gb|EWY91710.1|/0/C-5 sterol desaturase [Fusarium oxysporum FOSC 3-a]
FOIG_08611	1113	20	93	2.73	12	2.13606	Up	9.46062e-12	3.07515e-11	-	-	-	-	gi|475674410|gb|EMT71516.1|/0/hypothetical protein FOC4_g10010021 [Fusarium oxysporum f. sp. cubense race 4]
FOIG_03231	2145	136	632	9.44	41.41	2.13312	Up	2.40218e-71	2.56556e-70	K10403|1|0.0|805|mgr:MGG_07963|kinesin family member 22;K14007|2|0.0|639|tve:TRV_07106|protein transport protein SEC24	GO:0005871//kinesin complex;GO:0005874//microtubule	GO:0003677//DNA binding;GO:0003777//microtubule motor activity;GO:0005524//ATP binding;GO:0008017//microtubule binding	GO:0006281//DNA repair;GO:0007018//microtubule-based movement	gi|475671267|gb|EMT68620.1|/0/Kinesin-like protein KIF22 [Fusarium oxysporum f. sp. cubense race 4]
FOIG_15288	1671	8	37	0.72	3.13	2.12009	Up	2.17666e-05	4.87102e-05	K01684|1|6e-15|82.4|ani:AN4828.2|galactonate dehydratase [EC:4.2.1.6];K09241|2|9e-14|78.6|lth:KLTH0H02684g|transcriptional regulatory protein GAL4	GO:0005634//nucleus	GO:0000981//sequence-specific DNA binding RNA polymerase II transcription factor activity;GO:0003677//DNA binding;GO:0008270//zinc ion binding	GO:0006357//regulation of transcription from RNA polymerase II promoter	gi|591459923|gb|EXL91535.1|/0/hypothetical protein FOIG_15288 [Fusarium oxysporum f. sp. cubense tropical race 4 54006]
FOIG_00303	5204.99	207	974	5.99	25.94	2.11455	Up	3.86206e-110	5.87682e-109	K05767|1|0.0|3194|fgr:FG01497.1|Ras GTPase-activating-like protein IQGAP2/3	GO:0005622//intracellular	GO:0004812//aminoacyl-tRNA ligase activity;GO:0005099//Ras GTPase activator activity	GO:0006418//tRNA aminoacylation for protein translation;GO:0032320//positive regulation of Ras GTPase activity	gi|591478999|gb|EXM10059.1|/0/IQ domain-containing protein containing GTPase activating protein [Fusarium oxysporum f. sp. cubense tropical race 4 54006]
FOIG_08777	966	24	110	3.81	16.47	2.11198	Up	1.67094e-13	5.84128e-13	K13353|1|3e-12|72.4|cim:CIMG_09403|peroxin-11C	-	-	-	gi|591468397|gb|EXL99758.1|/0/hypothetical protein FOIG_08777 [Fusarium oxysporum f. sp. cubense tropical race 4 54006]
FOIG_09705	1572	12	55	1.15	4.96	2.10871	Up	2.1663e-07	5.60249e-07	-	GO:0016021//integral component of membrane	-	GO:0055085//transmembrane transport	gi|475675005|gb|EMT72085.1|/0/Major facilitator superfamily domain-containing protein 1 [Fusarium oxysporum f. sp. cubense race 4]
FOIG_06419	609	5454	24884	1416.41	6101.96	2.10703	Up	0	0	K02872|1|2e-109|394|fgr:FG02099.1|large subunit ribosomal protein L13Ae	GO:0015934//large ribosomal subunit	GO:0003735//structural constituent of ribosome	GO:0006412//translation	gi|475668368|gb|EMT66155.1|/2.33976e-110/60S ribosomal protein L16 [Fusarium oxysporum f. sp. cubense race 4]
FOIG_02068	7206	291	1317	5.91	25.27	2.0962	Up	1.94995e-143	3.72548e-142	K10352|1|0.0|4306|fgr:FG08719.1|myosin heavy chain	GO:0016459//myosin complex	GO:0003774//motor activity;GO:0003779//actin binding;GO:0005524//ATP binding	GO:0008152//metabolic process	gi|591478004|gb|EXM09125.1|/0/myosin heavy chain [Fusarium oxysporum f. sp. cubense tropical race 4 54006]
FOIG_13410	1476.2	58	276	6.22	26.56	2.09427	Up	1.08953e-32	6.54479e-32	-	-	-	GO:0035556//intracellular signal transduction;GO:0038032//termination of G-protein coupled receptor signaling pathway	gi|587661528|gb|EWY83882.1|/0/hypothetical protein FOYG_13665 [Fusarium oxysporum FOSC 3-a]
FOIG_08041	3129	641	2899	30.27	129.25	2.0942	Up	0	0	K14554|1|0.0|1947|fgr:FG05081.1|U3 small nucleolar RNA-associated protein 21	GO:0032040//small-subunit processome	-	GO:0006364//rRNA processing	gi|591468571|gb|EXL99914.1|/0/hypothetical protein FOIG_08041 [Fusarium oxysporum f. sp. cubense tropical race 4 54006]
FOIG_01518	7090.72	510	2306	10.54	44.97	2.09309	Up	1.71867e-249	5.12841e-248	K09291|1|2e-26|123|dha:DEHA2E18810g|nucleoprotein TPR;K01183|5|2e-23|113|spo:SPAPB1E7.04c|chitinase [EC:3.2.1.14]	-	-	-	gi|591481083|gb|EXM12143.1|/0/hypothetical protein FOIG_01518 [Fusarium oxysporum f. sp. cubense tropical race 4 54006]
FOIG_07116	909	7495	33839	1267.46	5403.26	2.09189	Up	0	0	K02932|1|1e-165|581|fgr:FG10010.1|large subunit ribosomal protein L5e	GO:0005840//ribosome	GO:0003735//structural constituent of ribosome;GO:0008097//5S rRNA binding	GO:0006412//translation	gi|475665823|gb|EMT63615.1|/8.06703e-172/60S ribosomal protein L5 [Fusarium oxysporum f. sp. cubense race 4]
FOIG_13910	198	65	292	63.44	269.11	2.08473	Up	6.61888e-33	3.99339e-32	-	-	-	-	gi|475674713|gb|EMT71794.1|/3.4114e-29/hypothetical protein FOC4_g10001379 [Fusarium oxysporum f. sp. cubense race 4]
FOIG_01557	4449	151	678	4.99	21.16	2.08423	Up	3.30052e-74	3.63798e-73	K11563|1|0.0|2199|fgr:FG00672.1|kinetochore protein Spc7/SPC105	-	-	-	gi|591481137|gb|EXM12197.1|/0/hypothetical protein FOIG_01557 [Fusarium oxysporum f. sp. cubense tropical race 4 54006]
FOIG_05082	1473	480.98	2156	49.12	207.91	2.08158	Up	4.90286e-232	1.35702e-230	K14830|1|0.0|847|fgr:FG05585.1|protein MAK11	-	-	-	gi|342873557|gb|EGU75721.1|/0/hypothetical protein FOXB_13740 [Fusarium oxysporum Fo5176]
FOIG_03955	1751.27	24	107	2.04	8.63	2.08079	Up	6.84602e-13	2.3345e-12	K16261|1|0.0|993|fgr:FG03985.1|yeast amino acid transporter	GO:0016021//integral component of membrane	GO:0015171//amino acid transmembrane transporter activity	GO:0003333//amino acid transmembrane transport	gi|591474163|gb|EXM05352.1|/0/hypothetical protein FOIG_03955 [Fusarium oxysporum f. sp. cubense tropical race 4 54006]
FOIG_08821	1539	151	675	14.74	62.21	2.07741	Up	1.32873e-73	1.45757e-72	K00434|1|7e-63|241|val:VDBG_09914|L-ascorbate peroxidase [EC:1.11.1.11];K00428|5|3e-12|73.2|vpo:Kpol_2002p80|cytochrome c peroxidase [EC:1.11.1.5]	-	GO:0004601//peroxidase activity;GO:0020037//heme binding	GO:0006979//response to oxidative stress;GO:0055114//oxidation-reduction process	gi|475673622|gb|EMT70733.1|/0/Manganese peroxidase 2 [Fusarium oxysporum f. sp. cubense race 4]
FOIG_16870	177	20	89	22.72	95.48	2.07124	Up	6.25294e-11	1.95846e-10	-	-	-	-	gi|591457898|gb|EXL89846.1|/8.54332e-28/hypothetical protein FOIG_16870 [Fusarium oxysporum f. sp. cubense tropical race 4 54006]
FOIG_02847	708	589	2610	129.98	543.87	2.06497	Up	4.07288e-277	1.32138e-275	K09829|1|3e-120|430|fgr:FG07315.1|C-8 sterol isomerase [EC:5.-.-.-]	-	GO:0016853//isomerase activity	GO:0008152//metabolic process	gi|475667341|gb|EMT65130.1|/6.10902e-133/C-8 sterol isomerase [Fusarium oxysporum f. sp. cubense race 4]
FOIG_07983	894	293	1297	50.43	210.78	2.06338	Up	1.46942e-138	2.7132e-137	K01253|1|2e-121|435|afm:AFUA_7G06650|microsomal epoxide hydrolase [EC:3.3.2.9];K01567|3|2e-10|66.2|afm:AFUA_7G00830|[EC:3.-.-.-]	-	GO:0016787//hydrolase activity	GO:0008152//metabolic process	gi|587750865|gb|EXA48581.1|/8.65987e-171/microsomal epoxide hydrolase [Fusarium oxysporum f. sp. pisi HDV247]
FOIG_02922	1848	134	593	10.83	45.26	2.0632	Up	2.65138e-64	2.59221e-63	K10392|1|3e-113|409|aje:HCAG_00275|kinesin family member 1	GO:0005871//kinesin complex;GO:0005874//microtubule	GO:0003777//microtubule motor activity;GO:0005524//ATP binding;GO:0008017//microtubule binding	GO:0007018//microtubule-based movement;GO:0008152//metabolic process	gi|591476932|gb|EXM08084.1|/0/kinesin family member 1/13/14 [Fusarium oxysporum f. sp. cubense tropical race 4 54006]
FOIG_00317	774	7969	35214	1598.56	6669.83	2.06088	Up	0	0	K02981|1|7e-143|505|nhe:NECHADRAFT_30064|small subunit ribosomal protein S2e	GO:0015935//small ribosomal subunit	GO:0003723//RNA binding;GO:0003735//structural constituent of ribosome	GO:0006412//translation	gi|475666740|gb|EMT64530.1|/3.14823e-144/40S ribosomal protein S2 [Fusarium oxysporum f. sp. cubense race 4]
FOIG_13822	1758	10	44	0.85	3.54	2.05821	Up	5.57548e-06	1.30859e-05	K09244|1|2e-26|120|ure:UREG_01825|transcriptional regulatory protein AMDR	GO:0005634//nucleus	GO:0003677//DNA binding;GO:0008270//zinc ion binding	GO:0006351//transcription, DNA-templated	gi|591461623|gb|EXL93175.1|/0/hypothetical protein FOIG_13822 [Fusarium oxysporum f. sp. cubense tropical race 4 54006]
FOIG_06744	1197	1044	4595	132.26	549.64	2.05511	Up	0	0	K11090|1|0.0|686|fgr:FG01968.1|lupus La protein	GO:0005634//nucleus;GO:0030529//ribonucleoprotein complex	GO:0000166//nucleotide binding;GO:0003723//RNA binding	GO:0006396//RNA processing	gi|475668670|gb|EMT66457.1|/0/La protein like protein [Fusarium oxysporum f. sp. cubense race 4]
FOIG_16502	3087	26	114	1.24	5.15	2.05423	Up	1.82869e-13	6.39112e-13	-	-	-	-	gi|591458529|gb|EXL90233.1|/0/hypothetical protein FOIG_16502 [Fusarium oxysporum f. sp. cubense tropical race 4 54006]
FOIG_13974	3921	194	848	7.29	30.07	2.04433	Up	3.30382e-90	4.27941e-89	K01469|1|0.0|2409|nhe:NECHADRAFT_72144|5-oxoprolinase (ATP-hydrolysing) [EC:3.5.2.9]	-	GO:0016787//hydrolase activity	GO:0008152//metabolic process	gi|591461536|gb|EXL93093.1|/0/5-oxoprolinase (ATP-hydrolysing) [Fusarium oxysporum f. sp. cubense tropical race 4 54006]
FOIG_05682	441	3549	15421	1316.69	5402.11	2.03661	Up	0	0	K02951|1|2e-74|276|tre:TRIREDRAFT_21170|small subunit ribosomal protein S12e	GO:0005840//ribosome	GO:0003735//structural constituent of ribosome	GO:0006412//translation	gi|475666183|gb|EMT63974.1|/1.23891e-79/40S ribosomal protein S12 [Fusarium oxysporum f. sp. cubense race 4]
FOIG_16013	1311	271	1174	31.23	127.75	2.03232	Up	3.5005e-123	5.79457e-122	-	-	-	-	gi|475676840|gb|EMT73862.1|/0/hypothetical protein FOC4_g10002899 [Fusarium oxysporum f. sp. cubense race 4]
FOIG_01257	2052	206	983	16.48	67.39	2.03182	Up	1.94589e-112	2.99415e-111	K00480|1|5e-08|59.7|tre:TRIREDRAFT_112134|salicylate hydroxylase [EC:1.14.13.1];K09241|2|1e-06|55.5|tre:TRIREDRAFT_47479|transcriptional regulatory protein GAL4;K14005|4|6e-06|52.8|lth:KLTH0H02134g|protein transport protein SEC31	GO:0005634//nucleus	GO:0000981//sequence-specific DNA binding RNA polymerase II transcription factor activity;GO:0003677//DNA binding;GO:0008270//zinc ion binding	GO:0006357//regulation of transcription from RNA polymerase II promoter	gi|591480632|gb|EXM11692.1|/0/hypothetical protein FOIG_01257 [Fusarium oxysporum f. sp. cubense tropical race 4 54006]
FOIG_07736	1806	172	745	14.24	58.23	2.03181	Up	8.11818e-79	9.38434e-78	K01855|1|0.0|963|fgr:FG10837.1|tRNA pseudouridine38/39 synthase [EC:5.4.99.45]	-	GO:0003723//RNA binding;GO:0009982//pseudouridine synthase activity	GO:0001522//pseudouridine synthesis	gi|591469517|gb|EXM00844.1|/0/hypothetical protein FOIG_07736 [Fusarium oxysporum f. sp. cubense tropical race 4 54006]
FOIG_10613	2292	1056	4564	68.47	279.42	2.02889	Up	0	0	K14824|1|0.0|1417|nhe:NECHADRAFT_42723|ribosome biogenesis protein ERB1	GO:0005654//nucleoplasm;GO:0030687//preribosome, large subunit precursor;GO:0070545//PeBoW complex	GO:0043021//ribonucleoprotein complex binding	GO:0000463//maturation of LSU-rRNA from tricistronic rRNA transcript (SSU-rRNA, 5.8S rRNA, LSU-rRNA);GO:0000466//maturation of 5.8S rRNA from tricistronic rRNA transcript (SSU-rRNA, 5.8S rRNA, LSU-rRNA)	gi|475673884|gb|EMT70995.1|/0/Ribosome biogenesis protein ERB1 [Fusarium oxysporum f. sp. cubense race 4]
FOIG_15883	630	2601	11227	651.07	2653.53	2.02703	Up	0	0	K03626|1|7e-108|389|fgr:FG08560.1|nascent polypeptide-associated complex subunit alpha	GO:0000276//mitochondrial proton-transporting ATP synthase complex, coupling factor F(o)	GO:0015078//hydrogen ion transmembrane transporter activity	GO:0015986//ATP synthesis coupled proton transport	gi|591459224|gb|EXL90873.1|/3.22139e-113/nascent polypeptide-associated complex subunit alpha [Fusarium oxysporum f. sp. cubense tropical race 4 54006]
FOIG_13052	639	7825	33763	1928.83	7858.26	2.02648	Up	0	0	K02873|1|9e-106|382|nhe:NECHADRAFT_58831|large subunit ribosomal protein L13e	GO:0005840//ribosome	GO:0003735//structural constituent of ribosome	GO:0006412//translation	gi|477512863|gb|ENH65388.1|/6.08043e-115/60S ribosomal protein L13 [Fusarium oxysporum f. sp. cubense race 1]
FOIG_00716	582	5659	24283	1544.1	6256.22	2.01853	Up	0	0	K02940|1|7e-101|365|fgr:FG01154.1|large subunit ribosomal protein L9e	GO:0005840//ribosome	GO:0003735//structural constituent of ribosome;GO:0019843//rRNA binding	GO:0006412//translation	gi|475664456|gb|EMT62251.1|/2.48997e-103/60S ribosomal protein L9-B [Fusarium oxysporum f. sp. cubense race 4]
FOIG_05184	351	3153	13527	1518.38	6150.8	2.01824	Up	0	0	K02969|1|5e-60|228|fgr:FG05493.1|small subunit ribosomal protein S20e	GO:0015935//small ribosomal subunit	GO:0003723//RNA binding;GO:0003735//structural constituent of ribosome	GO:0006412//translation	gi|475673102|gb|EMT70225.1|/7.18152e-59/40S ribosomal protein S20 [Fusarium oxysporum f. sp. cubense race 4]
FOIG_14131	2207.62	373.5	1826.73	28.76	116.21	2.0146	Up	1.28645e-211	3.31393e-210	K03782|1|0.0|1374|fgr:FG03850.1|catalase-peroxidase [EC:1.11.1.21]	GO:0005576//extracellular region	GO:0004096//catalase activity;GO:0020037//heme binding;GO:0046872//metal ion binding	GO:0042744//hydrogen peroxide catabolic process;GO:0055114//oxidation-reduction process	gi|587737057|gb|EXA34773.1|/0/catalase-peroxidase 2 [Fusarium oxysporum f. sp. pisi HDV247]
FOIG_04525	894	407	1727	70.05	280.66	2.00237	Up	6.81768e-177	1.53744e-175	K01940|1|3e-128|457|nhe:NECHADRAFT_91137|argininosuccinate synthase [EC:6.3.4.5]	GO:0005829//cytosol	GO:0004055//argininosuccinate synthase activity;GO:0005524//ATP binding	GO:0006526//arginine biosynthetic process	gi|591474960|gb|EXM06149.1|/4.01334e-176/argininosuccinate synthase [Fusarium oxysporum f. sp. cubense tropical race 4 54006]
FOIG_08484	786	294	0	58.02	0.001	-15.8243	Down	5.8611e-93	7.78236e-92	K01386|1|9e-64|243|afm:AFUA_3G02970|[EC:3.4.23.-]	-	GO:0004190//aspartic-type endopeptidase activity	GO:0006508//proteolysis	gi|475674531|gb|EMT71637.1|/1.40794e-147/Aspergillopepsin-2 [Fusarium oxysporum f. sp. cubense race 4]
FOIG_12555	996	324	0	49.76	0.001	-15.6027	Down	2.2795e-102	3.30072e-101	K12584|1|2e-60|232|ure:UREG_00738|scavenger mRNA-decapping enzyme DcpS [EC:3.-.-.-]	-	-	-	gi|475676760|gb|EMT73782.1|/0/hypothetical protein FOC4_g10002810 [Fusarium oxysporum f. sp. cubense race 4]
FOIG_04660	936	280	0	45.91	0.001	-15.4865	Down	1.44337e-88	1.84355e-87	-	-	-	-	gi|591473232|gb|EXM04444.1|/0/hypothetical protein FOIG_04660 [Fusarium oxysporum f. sp. cubense tropical race 4 54006]
FOIG_04874	318	71	0	38.39	0.001	-15.2284	Down	5.20826e-23	2.49373e-22	K03671|1|6e-31|131|mgr:MGG_04236|thioredoxin 1	-	GO:0015035//protein disulfide oxidoreductase activity	GO:0006662//glycerol ether metabolic process;GO:0045454//cell redox homeostasis;GO:0055114//oxidation-reduction process	gi|475672804|gb|EMT69927.1|/6.25253e-55/Thioredoxin [Fusarium oxysporum f. sp. cubense race 4]
FOIG_10075	1257	282	0	33.95	0.001	-15.0511	Down	3.40436e-89	4.36851e-88	-	-	-	-	gi|475671614|gb|EMT68893.1|/0/hypothetical protein FOC4_g10004988 [Fusarium oxysporum f. sp. cubense race 4]
FOIG_15730	339	59	0	29.59	0.001	-14.8528	Down	3.02516e-19	1.29599e-18	-	-	-	-	gi|475672275|gb|EMT69439.1|/5.73133e-61/hypothetical protein FOC4_g10003161 [Fusarium oxysporum f. sp. cubense race 4]
FOIG_01720	672	109	0	25.44	0.001	-14.6348	Down	6.26874e-35	3.90547e-34	K00275|1|1e-22|106|ztr:MYCGRDRAFT_45640|pyridoxamine 5'-phosphate oxidase [EC:1.4.3.5]	-	GO:0004733//pyridoxamine-phosphate oxidase activity;GO:0010181//FMN binding	GO:0008615//pyridoxine biosynthetic process;GO:0042823//pyridoxal phosphate biosynthetic process;GO:0055114//oxidation-reduction process	gi|591477523|gb|EXM08644.1|/2.39278e-128/pyridoxamine 5'-phosphate oxidase [Fusarium oxysporum f. sp. cubense tropical race 4 54006]
FOIG_06830	1005	167	0	25.41	0.001	-14.6331	Down	4.02014e-53	3.40105e-52	K12584|1|1e-61|236|ure:UREG_00738|scavenger mRNA-decapping enzyme DcpS [EC:3.-.-.-]	-	-	-	gi|475668744|gb|EMT66531.1|/0/hypothetical protein FOC4_g10006940 [Fusarium oxysporum f. sp. cubense race 4]
FOIG_08512	342	51	0	25.31	0.001	-14.6274	Down	9.77506e-17	3.84407e-16	-	-	-	-	gi|475674501|gb|EMT71607.1|/3.13647e-59/hypothetical protein FOC4_g10010118 [Fusarium oxysporum f. sp. cubense race 4]
FOIG_03832	180	21	0	23.31	0.001	-14.5087	Down	2.5134e-07	6.46491e-07	-	-	-	-	gi|587680307|gb|EWZ02625.1|/9.42352e-27/hypothetical protein FOYG_01863 [Fusarium oxysporum FOSC 3-a]
FOIG_11812	411	57	0	22.9	0.001	-14.4831	Down	1.2826e-18	5.39885e-18	-	-	-	-	gi|591464243|gb|EXL95709.1|/7.74036e-74/hypothetical protein FOIG_11812 [Fusarium oxysporum f. sp. cubense tropical race 4 54006]
FOIG_02414	213	25	0	22.17	0.001	-14.4363	Down	1.39822e-08	3.89981e-08	-	-	-	-	gi|475675667|gb|EMT72730.1|/8.2828e-36/hypothetical protein FOC4_g10004207 [Fusarium oxysporum f. sp. cubense race 4]
FOIG_14324	720	94	0	20.37	0.001	-14.3142	Down	3.17872e-30	1.82042e-29	K01560|1|1e-84|312|nhe:NECHADRAFT_64583|2-haloacid dehalogenase [EC:3.8.1.2]	-	GO:0016787//hydrolase activity	GO:0008152//metabolic process	gi|475671897|gb|EMT69176.1|/3.96817e-135/(S)-2-haloacid dehalogenase 4A [Fusarium oxysporum f. sp. cubense race 4]
FOIG_15147	362	43	0	19.98	0.001	-14.2863	Down	3.15856e-14	1.13444e-13	-	-	-	-	gi|591460225|gb|EXL91827.1|/1.17417e-61/hypothetical protein FOIG_15147, partial [Fusarium oxysporum f. sp. cubense tropical race 4 54006]
FOIG_08722	441	49	0	18.18	0.001	-14.1501	Down	4.1444e-16	1.5947e-15	-	-	-	-	gi|591468342|gb|EXL99703.1|/2.11327e-79/hypothetical protein FOIG_08722 [Fusarium oxysporum f. sp. cubense tropical race 4 54006]
FOIG_15823	958.08	113	0	18.08	0.001	-14.1421	Down	3.48734e-36	2.22918e-35	K12584|1|9e-58|223|ure:UREG_00738|scavenger mRNA-decapping enzyme DcpS [EC:3.-.-.-];K00559|2|1e-06|54.3|ppa:PAS_chr3_0371|sterol 24-C-methyltransferase [EC:2.1.1.41]	-	-	-	gi|591459379|gb|EXL91023.1|/3.39195e-151/hypothetical protein FOIG_15823 [Fusarium oxysporum f. sp. cubense tropical race 4 54006]
FOIG_15153	609	68	0	17.66	0.001	-14.1082	Down	4.5468e-22	2.1202e-21	-	-	-	-	gi|591460010|gb|EXL91614.1|/4.86739e-116/hypothetical protein FOIG_15153 [Fusarium oxysporum f. sp. cubense tropical race 4 54006]
FOIG_14981	879	89	0	15.59	0.001	-13.9283	Down	1.17654e-28	6.50766e-28	K03142|1|2e-51|202|pno:SNOG_01225|transcription initiation factor TFIIH subunit 2;K01557|2|3e-25|115|cgi:CGB_D8340C|acylpyruvate hydrolase [EC:3.7.1.5]	-	GO:0016787//hydrolase activity	GO:0008152//metabolic process	gi|587663392|gb|EWY85733.1|/7.61566e-164/hypothetical protein FOYG_12843 [Fusarium oxysporum FOSC 3-a]
FOIG_09590	390	32	0	13.65	0.001	-13.7366	Down	8.90994e-11	2.76858e-10	-	-	-	-	gi|591466638|gb|EXL98031.1|/2.53952e-72/hypothetical protein FOIG_09590 [Fusarium oxysporum f. sp. cubense tropical race 4 54006]
FOIG_05573	309	23	0	12.87	0.001	-13.6517	Down	5.92812e-08	1.59459e-07	-	-	-	-	gi|591472753|gb|EXM03992.1|/1.35663e-57/hypothetical protein FOIG_05573 [Fusarium oxysporum f. sp. cubense tropical race 4 54006]
FOIG_13888	1011	84	0	12.7	0.001	-13.6325	Down	4.35476e-27	2.32637e-26	K01207|1|7e-50|197|cpw:CPC735_043740|beta-N-acetylhexosaminidase [EC:3.2.1.52]	-	-	-	gi|591461442|gb|EXL92999.1|/0/hypothetical protein FOIG_13888 [Fusarium oxysporum f. sp. cubense tropical race 4 54006]
FOIG_09850	606	48	0	12.53	0.001	-13.6131	Down	8.53362e-16	3.24278e-15	-	-	-	-	gi|475674863|gb|EMT71943.1|/6.27445e-116/hypothetical protein FOC4_g10003787 [Fusarium oxysporum f. sp. cubense race 4]
FOIG_02464	2031	166	0	12.18	0.001	-13.5722	Down	8.27776e-53	6.99011e-52	K09241|1|2e-16|87.8|ang:ANI_1_2484094|transcriptional regulatory protein GAL4	-	-	-	gi|591476301|gb|EXM07453.1|/0/hypothetical protein FOIG_02464 [Fusarium oxysporum f. sp. cubense tropical race 4 54006]
FOIG_09914	246	15	0	11.07	0.001	-13.4344	Down	1.91553e-05	4.31613e-05	-	-	-	-	gi|475677437|gb|EMT74447.1|/8.09937e-39/hypothetical protein FOC4_g10002563 [Fusarium oxysporum f. sp. cubense race 4]
FOIG_13833	756	53	0	10.9	0.001	-13.412	Down	2.30556e-17	9.30613e-17	K11360|1|2e-11|69.3|cal:CaO19.11787|transcriptional activator SPT8;K15728|5|6e-10|64.3|mtm:MYCTH_2296156|phosphatidate phosphatase LPIN [EC:3.1.3.4]	-	-	-	gi|475677489|gb|EMT74497.1|/4.18866e-146/hypothetical protein FOC4_g10000960 [Fusarium oxysporum f. sp. cubense race 4]
FOIG_14833	1083	77	0	10.83	0.001	-13.4027	Down	6.83382e-25	3.44597e-24	K15014|1|7e-10|64.7|cim:CIMG_02425|solute carrier family 29 (equilibrative nucleoside transporter), member 1/2/3	-	-	-	gi|475677182|gb|EMT74194.1|/0/N-acyl homoserine lactonase AttM [Fusarium oxysporum f. sp. cubense race 4]
FOIG_07340	225	13	0	10.74	0.001	-13.3907	Down	8.1214e-05	0.000173556	-	-	-	-	gi|591470588|gb|EXM01892.1|/2.02961e-37/hypothetical protein FOIG_07340 [Fusarium oxysporum f. sp. cubense tropical race 4 54006]
FOIG_07465	2376	168	0	10.5	0.001	-13.3581	Down	1.95241e-53	1.6548e-52	K00276|1|0.0|1360|nhe:NECHADRAFT_94780|primary-amine oxidase [EC:1.4.3.21]	-	GO:0005507//copper ion binding;GO:0008131//primary amine oxidase activity;GO:0048038//quinone binding	GO:0009308//amine metabolic process;GO:0055114//oxidation-reduction process	gi|591469157|gb|EXM00484.1|/0/hypothetical protein FOIG_07465 [Fusarium oxysporum f. sp. cubense tropical race 4 54006]
FOIG_09232	285	17	0	10.48	0.001	-13.3554	Down	4.518e-06	1.0675e-05	-	-	-	-	gi|475665462|gb|EMT63254.1|/7.09692e-51/hypothetical protein FOC4_g10013472 [Fusarium oxysporum f. sp. cubense race 4]
FOIG_14379	1215	83	0	10.35	0.001	-13.3373	Down	8.96676e-27	4.74593e-26	K01613|1|1e-14|80.9|ani:AN9039.2|phosphatidylserine decarboxylase [EC:4.1.1.65];K14326|2|4e-13|75.9|ttt:THITE_130005|regulator of nonsense transcripts 1 [EC:3.6.4.-];K06674|3|5e-10|65.5|pte:PTT_09563|structural maintenance of chromosome 2;K02920|4|9e-10|64.7|act:ACLA_046760|large subunit ribosomal protein L36e;K17679|5|2e-09|63.5|fgr:FG03501.1|ATP-dependent RNA helicase MSS116, mitochondrial [EC:…	-	-	-	gi|475671845|gb|EMT69124.1|/0/hypothetical protein FOC4_g10005226 [Fusarium oxysporum f. sp. cubense race 4]
FOIG_08511	459	29	0	10.29	0.001	-13.329	Down	7.77838e-10	2.31e-09	-	-	-	-	gi|342877460|gb|EGU78916.1|/8.99343e-86/hypothetical protein FOXB_10574 [Fusarium oxysporum Fo5176]
FOIG_03707	474	29	0	9.92	0.001	-13.2761	Down	7.77838e-10	2.3105e-09	K17643|1|4e-08|56.6|afv:AFLA_139400|noranthrone monooxygenase [EC:1.13.12.20]	-	-	-	gi|475670801|gb|EMT68154.1|/1.35448e-82/hypothetical protein FOC4_g10012564 [Fusarium oxysporum f. sp. cubense race 4]
FOIG_14591	825	50	0	9.37	0.001	-13.1938	Down	2.01276e-16	7.83905e-16	K00065|1|2e-34|145|pcs:Pc16g12940|2-deoxy-D-gluconate 3-dehydrogenase [EC:1.1.1.125]	-	GO:0016491//oxidoreductase activity	GO:0055114//oxidation-reduction process	gi|591460807|gb|EXL92391.1|/1.429e-153/hypothetical protein FOIG_14591 [Fusarium oxysporum f. sp. cubense tropical race 4 54006]
FOIG_16453	804	48	0	9.25	0.001	-13.1752	Down	8.53362e-16	3.24367e-15	K00287|1|4e-09|61.6|spo:SPCC1223.08c|dihydrofolate reductase [EC:1.5.1.3]	-	-	-	gi|475675635|gb|EMT72698.1|/3.69508e-159/Dihydrofolate reductase [Fusarium oxysporum f. sp. cubense race 4]
FOIG_01605	1824	111	0	9.09	0.001	-13.1501	Down	1.47856e-35	9.32982e-35	K00108|1|6e-133|474|pte:PTT_14411|choline dehydrogenase [EC:1.1.99.1];K17646|5|3e-114|412|pan:PODANSg8556|5'-oxoaverantin cyclase / versicolorin B synthase [EC:4.2.1.142 4.2.1.143]	-	-	-	gi|591477400|gb|EXM08521.1|/0/hypothetical protein FOIG_01605 [Fusarium oxysporum f. sp. cubense tropical race 4 54006]
FOIG_15712	648	37	0	8.98	0.001	-13.1325	Down	2.40724e-12	8.00628e-12	-	-	-	-	gi|475672259|gb|EMT69423.1|/9.54524e-124/hypothetical protein FOC4_g10003145 [Fusarium oxysporum f. sp. cubense race 4]
FOIG_12440	1878	112	0	8.91	0.001	-13.1212	Down	7.1807e-36	4.55407e-35	-	-	-	-	gi|591463508|gb|EXL94998.1|/0/hypothetical protein FOIG_12440 [Fusarium oxysporum f. sp. cubense tropical race 4 54006]
FOIG_00372	330	17	0	8.8	0.001	-13.1033	Down	4.518e-06	1.06676e-05	-	-	-	-	gi|591479098|gb|EXM10158.1|/3.50498e-58/hypothetical protein FOIG_00372 [Fusarium oxysporum f. sp. cubense tropical race 4 54006]
FOIG_11126	465	24	0	8.39	0.001	-13.0345	Down	2.87902e-08	7.87665e-08	K18064|1|2e-54|210|mgr:MGG_08034|arsenical-resistance protein 2	-	-	-	gi|591465332|gb|EXL96767.1|/1.09037e-86/oxidoreductase [Fusarium oxysporum f. sp. cubense tropical race 4 54006]
FOIG_09970	999	54	0	8.27	0.001	-13.0137	Down	1.11971e-17	4.57054e-17	K00273|1|3e-43|175|afm:AFUA_6G10230|D-amino-acid oxidase [EC:1.4.3.3]	GO:0005576//extracellular region	GO:0000166//nucleotide binding;GO:0016641//oxidoreductase activity, acting on the CH-NH2 group of donors, oxygen as acceptor	GO:0055114//oxidation-reduction process	gi|475671516|gb|EMT68795.1|/0/D-amino-acid oxidase [Fusarium oxysporum f. sp. cubense race 4]
FOIG_14654	405	20	0	8.17	0.001	-12.9961	Down	5.17526e-07	1.30578e-06	-	-	-	-	gi|591460623|gb|EXL92212.1|/7.28593e-72/hypothetical protein FOIG_14654 [Fusarium oxysporum f. sp. cubense tropical race 4 54006]
FOIG_03906	1413	75	0	8	0.001	-12.9658	Down	2.89738e-24	1.43368e-23	K01555|1|0.0|723|fgr:FG06449.1|fumarylacetoacetase [EC:3.7.1.2]	-	GO:0004334//fumarylacetoacetase activity	GO:0009072//aromatic amino acid family metabolic process	gi|591476204|gb|EXM07376.1|/0/fumarylacetoacetase [Fusarium oxysporum f. sp. cubense tropical race 4 54006]
FOIG_06234	1230	63	0	7.76	0.001	-12.9218	Down	1.68292e-20	7.50169e-20	K00480|1|7e-15|81.6|pic:PICST_31126|salicylate hydroxylase [EC:1.14.13.1]	-	GO:0016491//oxidoreductase activity	GO:0055114//oxidation-reduction process	gi|591472167|gb|EXM03427.1|/0/hypothetical protein FOIG_06234 [Fusarium oxysporum f. sp. cubense tropical race 4 54006]
FOIG_15325	297	13	0	7.62	0.001	-12.8956	Down	8.1214e-05	0.000173475	-	GO:0005576//extracellular region	-	-	gi|475675482|gb|EMT72548.1|/1.8485e-51/Trihydrophobin [Fusarium oxysporum f. sp. cubense race 4]
FOIG_14193	900	44	0	7.52	0.001	-12.8765	Down	1.53398e-14	5.57206e-14	K17738|1|5e-37|154|yli:YALI0F02211g|D-arabinitol 2-dehydrogenase [EC:1.1.1.250];K00540|2|2e-36|152|afm:AFUA_4G08710|[EC:1.-.-.-];K17742|5|6e-33|140|tdl:TDEL_0H04540|sorbose reductase [EC:1.1.1.289]	-	GO:0016491//oxidoreductase activity	GO:0055114//oxidation-reduction process	gi|475674177|gb|EMT71283.1|/1.30954e-166/D-arabinitol 2-dehydrogenase [ribulose-forming] [Fusarium oxysporum f. sp. cubense race 4]
FOIG_04056	327	14	0	7.32	0.001	-12.8376	Down	3.9442e-05	8.66854e-05	-	-	-	-	gi|591474291|gb|EXM05480.1|/7.82899e-58/hypothetical protein FOIG_04056 [Fusarium oxysporum f. sp. cubense tropical race 4 54006]
FOIG_03947	774	36	0	7.22	0.001	-12.8178	Down	4.95666e-12	1.62885e-11	-	-	GO:0003725//double-stranded RNA binding	-	gi|475667940|gb|EMT65728.1|/1.72749e-142/hypothetical protein FOC4_g10007839 [Fusarium oxysporum f. sp. cubense race 4]
FOIG_14380	816	38	0	7.21	0.001	-12.8158	Down	1.16909e-12	3.94359e-12	K00540|1|2e-26|119|afm:AFUA_3G09150|[EC:1.-.-.-];K00059|2|1e-18|93.6|tre:TRIREDRAFT_75230|3-oxoacyl-[acyl-carrier protein] reductase [EC:1.1.1.100];K00100|3|3e-17|88.6|afm:AFUA_2G15740|[EC:1.1.1.-];K17739|5|9e-17|87.0|ani:AN7806.2|tetrahydroxynaphthalene reductase [EC:1.1.1.252]	-	GO:0016491//oxidoreductase activity	GO:0055114//oxidation-reduction process	gi|475671844|gb|EMT69123.1|/6.28176e-154/2,5-dichloro-2,5-cyclohexadiene-1,4-diol dehydrogenase [Fusarium oxysporum f. sp. cubense race 4]
FOIG_15423	333	14	0	7.17	0.001	-12.8078	Down	3.9442e-05	8.66716e-05	-	-	-	-	gi|475677722|gb|EMT74698.1|/9.51964e-56/hypothetical protein FOC4_g10000611 [Fusarium oxysporum f. sp. cubense race 4]
FOIG_10972	702	32	0	7.13	0.001	-12.7997	Down	8.90994e-11	2.76796e-10	-	-	-	-	gi|475663347|gb|EMT61142.1|/2.87555e-135/hypothetical protein FOC4_g10014188 [Fusarium oxysporum f. sp. cubense race 4]
FOIG_05209	516	22	0	6.85	0.001	-12.7419	Down	1.22064e-07	3.21055e-07	-	-	-	-	gi|591473995|gb|EXM05207.1|/3.92851e-98/hypothetical protein FOIG_05209 [Fusarium oxysporum f. sp. cubense tropical race 4 54006]
FOIG_03511	327	13	0	6.8	0.001	-12.7313	Down	8.1214e-05	0.000173664	-	-	-	-	gi|591475663|gb|EXM06835.1|/2.69079e-58/hypothetical protein FOIG_03511 [Fusarium oxysporum f. sp. cubense tropical race 4 54006]
FOIG_16675	501	21	0	6.76	0.001	-12.7228	Down	2.5134e-07	6.4637e-07	-	-	-	-	gi|591458300|gb|EXL90051.1|/1.30133e-92/hypothetical protein FOIG_16675 [Fusarium oxysporum f. sp. cubense tropical race 4 54006]
FOIG_10439	1428	64	0	6.75	0.001	-12.7207	Down	8.1732e-21	3.6766e-20	K15319|1|9e-20|98.2|ang:ANI_1_968094|monooxygenase	-	GO:0016491//oxidoreductase activity	GO:0055114//oxidation-reduction process	gi|591465986|gb|EXL97400.1|/0/hypothetical protein FOIG_10439 [Fusarium oxysporum f. sp. cubense tropical race 4 54006]
FOIG_04368	358.08	14	0	6.59	0.001	-12.6861	Down	3.9442e-05	8.66301e-05	-	-	-	-	gi|591474740|gb|EXM05929.1|/1.56496e-58/hypothetical protein FOIG_04368 [Fusarium oxysporum f. sp. cubense tropical race 4 54006]
FOIG_03125	315	12	0	6.56	0.001	-12.6795	Down	0.000167225	0.000346386	-	-	-	-	gi|591477319|gb|EXM08471.1|/8.1875e-55/hypothetical protein FOIG_03125 [Fusarium oxysporum f. sp. cubense tropical race 4 54006]
FOIG_01803	339	13	0	6.52	0.001	-12.6707	Down	8.1214e-05	0.000173718	-	-	-	-	gi|591477619|gb|EXM08740.1|/3.71494e-60/hypothetical protein FOIG_01803 [Fusarium oxysporum f. sp. cubense tropical race 4 54006]
FOIG_08482	672	27	0	6.3	0.001	-12.6211	Down	3.29786e-09	9.49861e-09	K15634|1|1e-53|209|afv:AFLA_039690|probable phosphoglycerate mutase [EC:5.4.2.12]	-	-	-	gi|475674533|gb|EMT71639.1|/3.12507e-128/hypothetical protein FOC4_g10010151 [Fusarium oxysporum f. sp. cubense race 4]
FOIG_00930	955.6	38	0	6.1	0.001	-12.5746	Down	1.16909e-12	3.94456e-12	-	-	-	-	gi|591480047|gb|EXM11107.1|/4.95004e-180/hypothetical protein FOIG_00930 [Fusarium oxysporum f. sp. cubense tropical race 4 54006]
FOIG_03908	588	22	0	5.94	0.001	-12.5362	Down	1.22064e-07	3.20994e-07	-	-	-	-	gi|591476206|gb|EXM07378.1|/1.40264e-109/hypothetical protein FOIG_03908 [Fusarium oxysporum f. sp. cubense tropical race 4 54006]
FOIG_05142	789	30	0	5.9	0.001	-12.5265	Down	3.77762e-10	1.1441e-09	-	-	-	-	gi|475673061|gb|EMT70184.1|/2.50394e-144/hypothetical protein FOC4_g10008630 [Fusarium oxysporum f. sp. cubense race 4]
FOIG_11510	522	17	0	5.23	0.001	-12.3526	Down	4.518e-06	1.06658e-05	-	-	-	-	gi|475670072|gb|EMT67441.1|/1.79333e-98/Heterokaryon incompatibility protein 6, OR allele [Fusarium oxysporum f. sp. cubense race 4]
FOIG_12516	1026	35	0	5.21	0.001	-12.3471	Down	1.02061e-11	3.30654e-11	-	-	GO:0008146//sulfotransferase activity	GO:0008152//metabolic process	gi|591463171|gb|EXL94670.1|/0/hypothetical protein FOIG_12516 [Fusarium oxysporum f. sp. cubense tropical race 4 54006]
FOIG_15619	1503	52	0	5.2	0.001	-12.3443	Down	4.74732e-17	1.89617e-16	-	-	-	-	gi|591459587|gb|EXL91216.1|/0/hypothetical protein FOIG_15619 [Fusarium oxysporum f. sp. cubense tropical race 4 54006]
FOIG_11757	387	12	0	5.16	0.001	-12.3332	Down	0.000167225	0.000347118	-	-	-	-	gi|591464166|gb|EXL95632.1|/2.15582e-71/hypothetical protein FOIG_11757 [Fusarium oxysporum f. sp. cubense tropical race 4 54006]
FOIG_10377	396	12	0	5.03	0.001	-12.2963	Down	0.000167225	0.000346491	K01167|1|3e-35|145|afm:AFUA_4G03230|ribonuclease T1 [EC:3.1.27.3]	-	GO:0003723//RNA binding;GO:0004521//endoribonuclease activity;GO:0046589	GO:0090502//RNA phosphodiester bond hydrolysis, endonucleolytic	gi|475670238|gb|EMT67607.1|/1.6369e-71/Guanyl-specific ribonuclease F1 [Fusarium oxysporum f. sp. cubense race 4]
FOIG_07522	693	22	0	4.97	0.001	-12.279	Down	1.22064e-07	3.20932e-07	-	-	-	-	gi|342886245|gb|EGU86133.1|/3.09649e-126/hypothetical protein FOXB_03347 [Fusarium oxysporum Fo5176]
FOIG_10584	975	30	0	4.71	0.001	-12.2015	Down	3.77762e-10	1.14385e-09	K18339|1|7e-147|519|val:VDBG_07785|2-keto-3-deoxy-L-rhamnonate aldolase [EC:4.1.2.53]	-	GO:0016829//lyase activity	GO:0008152//metabolic process	gi|591466143|gb|EXL97557.1|/0/hypothetical protein FOIG_10584 [Fusarium oxysporum f. sp. cubense tropical race 4 54006]
FOIG_14551	1416	44	0	4.68	0.001	-12.1923	Down	1.53398e-14	5.57353e-14	K00814|1|5e-06|52.4|pgr:PGTG_07510|alanine transaminase [EC:2.6.1.2]	-	GO:0016846//carbon-sulfur lyase activity;GO:0030170//pyridoxal phosphate binding	GO:2001310	gi|591460759|gb|EXL92343.1|/0/hypothetical protein FOIG_14551 [Fusarium oxysporum f. sp. cubense tropical race 4 54006]
FOIG_15737	717	21	0	4.57	0.001	-12.158	Down	2.5134e-07	6.46008e-07	-	-	GO:0003824//catalytic activity	-	gi|475672281|gb|EMT69445.1|/7.9242e-136/hypothetical protein FOC4_g10003167 [Fusarium oxysporum f. sp. cubense race 4]
FOIG_09588	450	12	0	4.35	0.001	-12.0868	Down	0.000167225	0.000347171	K01647|1|2e-12|71.2|ani:AN7593.2|citrate synthase [EC:2.3.3.1]	GO:0016021//integral component of membrane	-	GO:0055085//transmembrane transport	gi|591466636|gb|EXL98029.1|/5.88969e-82/hypothetical protein FOIG_09588 [Fusarium oxysporum f. sp. cubense tropical race 4 54006]
FOIG_10241	1239	35	0	4.28	0.001	-12.0634	Down	1.02061e-11	3.30576e-11	K01183|1|7e-10|65.1|spo:SPAPB1E7.04c|chitinase [EC:3.2.1.14]	-	-	-	gi|475671778|gb|EMT69057.1|/0/hypothetical protein FOC4_g10005156 [Fusarium oxysporum f. sp. cubense race 4]
FOIG_09984	1047	29	0	4.23	0.001	-12.0464	Down	7.77838e-10	2.30951e-09	-	-	-	-	gi|475671528|gb|EMT68807.1|/0/hypothetical protein FOC4_g10004895 [Fusarium oxysporum f. sp. cubense race 4]
FOIG_04915	1125	31	0	4.19	0.001	-12.0327	Down	1.83462e-10	5.62574e-10	-	-	-	-	gi|475672839|gb|EMT69962.1|/0/hypothetical protein FOC4_g10008402 [Fusarium oxysporum f. sp. cubense race 4]
FOIG_10320	573	15	0	4.16	0.001	-12.0224	Down	1.91553e-05	4.31401e-05	-	-	-	-	gi|475670184|gb|EMT67553.1|/1.70289e-109/hypothetical protein FOC4_g10005653 [Fusarium oxysporum f. sp. cubense race 4]
FOIG_13490	822	22	0	4.14	0.001	-12.0154	Down	1.22064e-07	3.21178e-07	K09885|1|8e-135|479|fgr:FG03680.1|aquaporin rerated protein, other eukaryote	GO:0016021//integral component of membrane	GO:0005215//transporter activity	GO:0006810//transport	gi|475674045|gb|EMT71151.1|/8.58968e-159/Aquaporin-1 [Fusarium oxysporum f. sp. cubense race 4]
FOIG_06710	1353	37	0	4.13	0.001	-12.0119	Down	2.40724e-12	8.00435e-12	-	-	-	-	gi|475668629|gb|EMT66416.1|/0/hypothetical protein FOC4_g10006821 [Fusarium oxysporum f. sp. cubense race 4]
FOIG_05552	579	15	0	4.12	0.001	-12.0084	Down	1.91553e-05	4.3119e-05	-	-	-	-	gi|475666319|gb|EMT64110.1|/1.1015e-103/hypothetical protein FOC4_g10010596 [Fusarium oxysporum f. sp. cubense race 4]
FOIG_14046	759	20	0	4.1	0.001	-12.0014	Down	5.17526e-07	1.30554e-06	K00100|1|9e-34|143|afm:AFUA_5G01530|[EC:1.1.1.-];K00540|2|3e-30|131|afm:AFUA_7G00840|[EC:1.-.-.-];K17732|5|1e-12|73.2|cci:CC1G_15045|mitochondrial-processing peptidase subunit beta [EC:3.4.24.64]	-	GO:0016491//oxidoreductase activity	GO:0055114//oxidation-reduction process	gi|475672352|gb|EMT69516.1|/2.74344e-137/hypothetical protein FOC4_g10003246 [Fusarium oxysporum f. sp. cubense race 4]
FOIG_04771	804	21	0	4.05	0.001	-11.9837	Down	2.5134e-07	6.46249e-07	K07005|1|1e-136|484|fgr:FG08965.1|	-	GO:0010181//FMN binding;GO:0016491//oxidoreductase activity	GO:0055114//oxidation-reduction process	gi|475672705|gb|EMT69828.1|/1.6625e-151/hypothetical protein FOC4_g10008264 [Fusarium oxysporum f. sp. cubense race 4]
FOIG_04032	1464	39	0	4.01	0.001	-11.9694	Down	5.67774e-13	1.9448e-12	-	-	GO:0004026//alcohol O-acetyltransferase activity	GO:0006066//alcohol metabolic process	gi|591474253|gb|EXM05442.1|/0/hypothetical protein FOIG_04032 [Fusarium oxysporum f. sp. cubense tropical race 4 54006]
FOIG_11316	669	17	0	3.99	0.001	-11.9622	Down	4.518e-06	1.06768e-05	-	GO:0016021//integral component of membrane	-	-	gi|475664931|gb|EMT62725.1|/4.94929e-118/Lysoplasmalogenase [Fusarium oxysporum f. sp. cubense race 4]
FOIG_15713	2073	54	0	3.88	0.001	-11.9218	Down	1.11971e-17	4.5719e-17	K01897|1|0.0|863|tre:TRIREDRAFT_49489|long-chain acyl-CoA synthetase [EC:6.2.1.3]	-	GO:0003824//catalytic activity	GO:0008152//metabolic process	gi|475672260|gb|EMT69424.1|/0/Long-chain-fatty-acid--CoA ligase 1 [Fusarium oxysporum f. sp. cubense race 4]
FOIG_11012	1509	39	0	3.88	0.001	-11.9218	Down	5.67774e-13	1.94431e-12	K08803|1|7e-12|72.0|fgr:FG07816.1|death-associated protein kinase [EC:2.7.11.1];K16261|3|1e-09|64.7|pno:SNOG_04691|yeast amino acid transporter;K12823|4|1e-07|58.2|ure:UREG_02211|ATP-dependent RNA helicase DDX5/DBP2 [EC:3.6.4.13];K06694|5|2e-06|53.9|mgl:MGL_1531|26S proteasome non-ATPase regulatory subunit 10	-	-	-	gi|591465200|gb|EXL96635.1|/0/hypothetical protein FOIG_11012 [Fusarium oxysporum f. sp. cubense tropical race 4 54006]
FOIG_10168	507	12	0	3.81	0.001	-11.8956	Down	0.000167225	0.000346543	K09252|1|7e-79|291|fgr:FG02951.1|feruloyl esterase [EC:3.1.1.73]	GO:0009279//cell outer membrane;GO:0016021//integral component of membrane	GO:0016787//hydrolase activity	GO:0008152//metabolic process	gi|590056454|gb|EXK83978.1|/4.51414e-96/hypothetical protein FOQG_11924 [Fusarium oxysporum f. sp. raphani 54005]
FOIG_01226	177	3578	1	4065.3	1.07	-11.8915	Down	0	0	-	-	-	-	gi|591480587|gb|EXM11647.1|/2.24824e-28/hypothetical protein FOIG_01226 [Fusarium oxysporum f. sp. cubense tropical race 4 54006]
FOIG_11197	621	14	0	3.56	0.001	-11.7977	Down	3.9442e-05	8.65886e-05	-	-	GO:0003824//catalytic activity	GO:0008152//metabolic process	gi|475665048|gb|EMT62842.1|/2.37844e-113/hypothetical protein FOC4_g10006484 [Fusarium oxysporum f. sp. cubense race 4]
FOIG_15690	798	18	0	3.5	0.001	-11.7731	Down	2.19418e-06	5.31019e-06	K17649|1|6e-20|97.4|pan:PODANSg8572|demethylsterigmatocystin 6-O-methyltransferase [EC:2.1.1.109];K17650|2|8e-20|97.1|nfi:NFIA_039440|sterigmatocystin 8-O-methyltransferase [EC:2.1.1.110]	-	GO:0008168//methyltransferase activity	-	gi|475676962|gb|EMT73979.1|/2.13982e-151/Sterigmatocystin 8-O-methyltransferase [Fusarium oxysporum f. sp. cubense race 4]
FOIG_13584	798	18	0	3.5	0.001	-11.7731	Down	2.19418e-06	5.30366e-06	-	-	-	-	gi|591461906|gb|EXL93449.1|/1.58325e-154/hypothetical protein FOIG_13584 [Fusarium oxysporum f. sp. cubense tropical race 4 54006]
FOIG_01121	636	14	0	3.47	0.001	-11.7607	Down	3.9442e-05	8.67131e-05	-	-	-	-	gi|475664045|gb|EMT61840.1|/1.29093e-125/hypothetical protein FOC4_g10014912 [Fusarium oxysporum f. sp. cubense race 4]
FOIG_08430	720	16	0	3.47	0.001	-11.7607	Down	9.30286e-06	2.14751e-05	-	-	GO:0046983//protein dimerization activity	-	gi|591468020|gb|EXL99381.1|/2.03799e-131/hypothetical protein FOIG_08430 [Fusarium oxysporum f. sp. cubense tropical race 4 54006]
FOIG_08190	2311.86	53	0	3.41	0.001	-11.7356	Down	2.30556e-17	9.30886e-17	K09241|1|2e-10|67.8|ang:ANI_1_2484094|transcriptional regulatory protein GAL4	GO:0005634//nucleus	GO:0000981//sequence-specific DNA binding RNA polymerase II transcription factor activity;GO:0003677//DNA binding;GO:0008270//zinc ion binding	GO:0006357//regulation of transcription from RNA polymerase II promoter	gi|591468829|gb|EXM00173.1|/0/hypothetical protein FOIG_08190 [Fusarium oxysporum f. sp. cubense tropical race 4 54006]
FOIG_14467	903	20	0	3.41	0.001	-11.7356	Down	5.17526e-07	1.30506e-06	K00540|1|3e-33|142|afm:AFUA_4G08710|[EC:1.-.-.-];K17738|2|1e-32|140|pgu:PGUG_01910|D-arabinitol 2-dehydrogenase [EC:1.1.1.250]	-	GO:0016491//oxidoreductase activity	GO:0055114//oxidation-reduction process	gi|475669162|gb|EMT66924.1|/4.23758e-165/D-arabinitol 2-dehydrogenase [ribulose-forming] [Fusarium oxysporum f. sp. cubense race 4]
FOIG_07096	528	11	0	3.34	0.001	-11.7056	Down	0.00034433	0.000691071	-	-	-	-	gi|591470195|gb|EXM01499.1|/9.88193e-100/hypothetical protein FOIG_07096 [Fusarium oxysporum f. sp. cubense tropical race 4 54006]
FOIG_14652	765	16	0	3.25	0.001	-11.6662	Down	9.30286e-06	2.14787e-05	K06123|1|6e-06|50.8|ndi:NDAI_0B03800|1-acylglycerone phosphate reductase [EC:1.1.1.101]	-	GO:0016491//oxidoreductase activity	GO:0055114//oxidation-reduction process	gi|591460621|gb|EXL92210.1|/1.4284e-141/hypothetical protein FOIG_14652 [Fusarium oxysporum f. sp. cubense tropical race 4 54006]
FOIG_11984	588	12	0	3.24	0.001	-11.6618	Down	0.000167225	0.000346334	-	-	-	-	gi|591464002|gb|EXL95476.1|/1.44814e-114/hypothetical protein FOIG_11984 [Fusarium oxysporum f. sp. cubense tropical race 4 54006]
FOIG_03995	1905	40	0	3.13	0.001	-11.6119	Down	2.75742e-13	9.56647e-13	K01529|1|4e-58|226|afm:AFUA_7G05752|[EC:3.6.1.-];K14575|3|2e-10|67.4|lel:LELG_03106|AAA family ATPase	-	GO:0000166//nucleotide binding	-	gi|591474211|gb|EXM05400.1|/0/hypothetical protein FOIG_03995 [Fusarium oxysporum f. sp. cubense tropical race 4 54006]
FOIG_03888	855	17	0	3.07	0.001	-11.584	Down	4.518e-06	1.06823e-05	-	-	-	-	gi|475670629|gb|EMT67982.1|/1.37841e-162/hypothetical protein FOC4_g10012378 [Fusarium oxysporum f. sp. cubense race 4]
FOIG_08606	570	11	0	3.07	0.001	-11.584	Down	0.00034433	0.000691172	K01066|1|1e-19|95.9|afm:AFUA_6G10800|esterase / lipase [EC:3.1.1.-];K01046|3|1e-13|75.5|afm:AFUA_4G04010|triacylglycerol lipase [EC:3.1.1.3]	-	GO:0016787//hydrolase activity	GO:0008152//metabolic process	gi|591468207|gb|EXL99568.1|/1.59866e-107/hypothetical protein FOIG_08606 [Fusarium oxysporum f. sp. cubense tropical race 4 54006]
FOIG_15004	1629	33	0	3.04	0.001	-11.5699	Down	4.32716e-11	1.36336e-10	K01230|1|0.0|905|fgr:FG03922.1|mannosyl-oligosaccharide alpha-1,2-mannosidase [EC:3.2.1.113]	GO:0016020//membrane	GO:0004571//mannosyl-oligosaccharide 1,2-alpha-mannosidase activity;GO:0005509//calcium ion binding	GO:0008152//metabolic process	gi|475667859|gb|EMT65647.1|/0/Mannosyl-oligosaccharide alpha-1,2-mannosidase [Fusarium oxysporum f. sp. cubense race 4]
FOIG_16734	1317	26	0	2.98	0.001	-11.5411	Down	6.79052e-09	1.92559e-08	K14849|1|2e-08|60.1|uma:UM05509.1|ribosomal RNA-processing protein 1;K11399|2|5e-08|58.9|ctp:CTRG_00377|chromatin modification-related protein EAF7;K11372|3|7e-08|58.5|kla:KLLA0D04136g|HAT1-interacting factor 1;K10753|5|9e-08|58.2|tdl:TDEL_0H01250|histone chaperone ASF1	-	-	-	gi|591458208|gb|EXL89988.1|/0/hypothetical protein FOIG_16734 [Fusarium oxysporum f. sp. cubense tropical race 4 54006]
FOIG_11590	1326	26	0	2.96	0.001	-11.5314	Down	6.79052e-09	1.9248e-08	-	-	-	-	gi|475669995|gb|EMT67364.1|/0/hypothetical protein FOC4_g10005453 [Fusarium oxysporum f. sp. cubense race 4]
FOIG_15991	654	12	0	2.88	0.001	-11.4919	Down	0.000167225	0.000347223	-	-	GO:0018112//proline racemase activity	GO:0008152//metabolic process	gi|591459127|gb|EXL90783.1|/1.23461e-118/hypothetical protein FOIG_15991 [Fusarium oxysporum f. sp. cubense tropical race 4 54006]
FOIG_09424	1020	19	0	2.85	0.001	-11.4767	Down	1.06562e-06	2.63267e-06	K00100|1|6e-30|131|afm:AFUA_4G00160|[EC:1.1.1.-];K00540|4|5e-23|108|afm:AFUA_1G01500|[EC:1.-.-.-]	-	GO:0016491//oxidoreductase activity	GO:0055114//oxidation-reduction process	gi|475665286|gb|EMT63078.1|/0/Retinol dehydrogenase 11 [Fusarium oxysporum f. sp. cubense race 4]
FOIG_09760	921	17	0	2.84	0.001	-11.4717	Down	4.518e-06	1.06695e-05	-	-	-	-	gi|591466813|gb|EXL98206.1|/1.27351e-172/hypothetical protein FOIG_09760 [Fusarium oxysporum f. sp. cubense tropical race 4 54006]
FOIG_08990	921	17	0	2.84	0.001	-11.4717	Down	4.518e-06	1.06603e-05	-	-	-	-	gi|475673432|gb|EMT70543.1|/1.6594e-180/Ferri-bacillibactin esterase BesA [Fusarium oxysporum f. sp. cubense race 4]
FOIG_12454	717	13	0	2.83	0.001	-11.4666	Down	8.1214e-05	0.00017361	-	-	-	-	gi|591463523|gb|EXL95013.1|/4.48921e-139/hypothetical protein FOIG_12454 [Fusarium oxysporum f. sp. cubense tropical race 4 54006]
FOIG_10592	1551	29	0	2.81	0.001	-11.4564	Down	7.77838e-10	2.311e-09	K09885|1|1e-41|171|ani:AN7168.2|aquaporin rerated protein, other eukaryote;K03293|2|2e-13|77.4|lel:LELG_00718|amino acid transporter, AAT family;K16261|4|8e-11|68.6|vpo:Kpol_358p3|yeast amino acid transporter	GO:0016021//integral component of membrane	GO:0015171//amino acid transmembrane transporter activity	GO:0003333//amino acid transmembrane transport	gi|475670448|gb|EMT67817.1|/0/Choline transport protein [Fusarium oxysporum f. sp. cubense race 4]
FOIG_14018	735	13	0	2.76	0.001	-11.4305	Down	8.1214e-05	0.000173583	K06035|1|1e-82|305|act:ACLA_007880|cyanamide hydratase [EC:4.2.1.69]	GO:0016021//integral component of membrane	-	GO:0055085//transmembrane transport	gi|475672328|gb|EMT69492.1|/4.57257e-142/Cyanamide hydratase [Fusarium oxysporum f. sp. cubense race 4]
FOIG_12305	636	11	0	2.73	0.001	-11.4147	Down	0.00034433	0.000692891	K11244|1|2e-06|52.4|lth:KLTH0C09196g|cell wall integrity and stress response component;K01183|3|8e-06|50.1|pcs:Pc14g01550|chitinase [EC:3.2.1.14]	-	-	-	gi|591463366|gb|EXL94856.1|/1.09538e-116/hypothetical protein FOIG_12305 [Fusarium oxysporum f. sp. cubense tropical race 4 54006]
FOIG_04528	1599	28	0	2.63	0.001	-11.3608	Down	1.60162e-09	4.68068e-09	K08192|1|4e-58|225|afv:AFLA_046670|MFS transporter, ACS family, allantoate permease	GO:0016021//integral component of membrane	GO:0033229//cysteine transmembrane transporter activity	GO:0042883//cysteine transport;GO:0055085//transmembrane transport	gi|475664739|gb|EMT62533.1|/0/Putative transporter PB1C11.03 [Fusarium oxysporum f. sp. cubense race 4]
FOIG_14749	1653	29	0	2.63	0.001	-11.3608	Down	7.77838e-10	2.30901e-09	K08286|1|1e-07|58.2|clu:CLUG_04876|protein-serine/threonine kinase [EC:2.7.11.-];K11422|2|2e-07|57.8|cci:CC1G_15535|histone-lysine N-methyltransferase SETD1 [EC:2.1.1.43];K04705|3|2e-07|57.4|scm:SCHCODRAFT_257595|signal transducing adaptor molecule;K14005|4|3e-07|56.6|aje:HCAG_03764|protein transport protein SEC31;K12879|5|6e-07|55.8|ttt:THITE_2122481|THO complex subunit 2	-	-	-	gi|591460486|gb|EXL92083.1|/0/hypothetical protein FOIG_14749 [Fusarium oxysporum f. sp. cubense tropical race 4 54006]
FOIG_14154	1059	18	0	2.59	0.001	-11.3387	Down	2.19418e-06	5.30553e-06	K01613|1|8e-33|140|ani:AN9039.2|phosphatidylserine decarboxylase [EC:4.1.1.65];K14950|2|1e-32|140|ani:AN3146.2|cation-transporting ATPase 13A1 [EC:3.6.3.-];K01051|3|2e-29|129|afv:AFLA_023340|pectinesterase [EC:3.1.1.11];K17679|4|2e-12|73.2|fgr:FG03501.1|ATP-dependent RNA helicase MSS116, mitochondrial [EC:3.6.4.13];K06674|5|1e-11|70.5|pte:PTT_09563|structural maintenance of chromosome 2	-	-	-	gi|475672457|gb|EMT69621.1|/0/hypothetical protein FOC4_g10003353 [Fusarium oxysporum f. sp. cubense race 4]
FOIG_03943	840	14	0	2.57	0.001	-11.3276	Down	3.9442e-05	8.65748e-05	-	-	GO:0004672//protein kinase activity;GO:0005524//ATP binding	GO:0006468//protein phosphorylation	gi|475667936|gb|EMT65724.1|/1.63063e-160/hypothetical protein FOC4_g10007835 [Fusarium oxysporum f. sp. cubense race 4]
FOIG_04300	1071	18	0	2.56	0.001	-11.3219	Down	2.19418e-06	5.30739e-06	K05351|1|7e-143|506|nhe:NECHADRAFT_96600|D-xylulose reductase [EC:1.1.1.9]	-	GO:0008270//zinc ion binding;GO:0016491//oxidoreductase activity	GO:0055114//oxidation-reduction process	gi|475668289|gb|EMT66077.1|/0/Putative D-xylulose reductase A [Fusarium oxysporum f. sp. cubense race 4]
FOIG_15795	1026	17	0	2.53	0.001	-11.3049	Down	4.518e-06	1.06805e-05	-	-	-	-	gi|475667779|gb|EMT65567.1|/0/hypothetical protein FOC4_g10007670 [Fusarium oxysporum f. sp. cubense race 4]
FOIG_15557	1038	17	0	2.5	0.001	-11.2877	Down	4.518e-06	1.0664e-05	K14326|1|3e-129|461|fgr:FG09076.1|regulator of nonsense transcripts 1 [EC:3.6.4.-]	-	-	-	gi|591459654|gb|EXL91280.1|/0/hypothetical protein FOIG_15557 [Fusarium oxysporum f. sp. cubense tropical race 4 54006]
FOIG_15590	870	14	0	2.48	0.001	-11.2761	Down	3.9442e-05	8.6727e-05	-	-	-	-	gi|475675258|gb|EMT72333.1|/3.35521e-164/hypothetical protein FOC4_g10001783 [Fusarium oxysporum f. sp. cubense race 4]
FOIG_13450	1461	24	0	2.47	0.001	-11.2703	Down	2.87902e-08	7.88135e-08	-	-	-	-	gi|591462065|gb|EXL93602.1|/0/hypothetical protein FOIG_13450 [Fusarium oxysporum f. sp. cubense tropical race 4 54006]
FOIG_14677	933	15	0	2.47	0.001	-11.2703	Down	1.91553e-05	4.31331e-05	K13289|1|1e-27|123|spo:SPAC19G12.10c|cathepsin A (carboxypeptidase C) [EC:3.4.16.5];K14644|5|7e-24|110|ago:AGOS_AAR069W|subtilase-type proteinase RRT12 [EC:3.4.21.-]	-	-	-	gi|591460651|gb|EXL92240.1|/0/hypothetical protein FOIG_14677 [Fusarium oxysporum f. sp. cubense tropical race 4 54006]
FOIG_09830	1650	27	0	2.45	0.001	-11.2586	Down	3.29786e-09	9.5006e-09	-	GO:0005622//intracellular	-	-	gi|475674881|gb|EMT71961.1|/0/hypothetical protein FOC4_g10003806 [Fusarium oxysporum f. sp. cubense race 4]
FOIG_04857	954	15	0	2.41	0.001	-11.2348	Down	1.91553e-05	4.31119e-05	K06911|1|2e-86|318|cpw:CPC735_038600|	-	GO:0003824//catalytic activity	GO:0019295	gi|591473460|gb|EXM04672.1|/0/cysteine sulfinate desulfinase [Fusarium oxysporum f. sp. cubense tropical race 4 54006]
FOIG_13933	840	13	0	2.39	0.001	-11.2228	Down	8.1214e-05	0.000173394	K00059|1|5e-121|433|nhe:NECHADRAFT_49938|3-oxoacyl-[acyl-carrier protein] reductase [EC:1.1.1.100]	-	GO:0016491//oxidoreductase activity	GO:0055114//oxidation-reduction process	gi|475674735|gb|EMT71816.1|/2.28064e-154/3-oxoacyl-[acyl-carrier-protein] reductase FabG [Fusarium oxysporum f. sp. cubense race 4]
FOIG_03422	720	11	0	2.38	0.001	-11.2167	Down	0.00034433	0.000691879	-	-	-	-	gi|342884073|gb|EGU84416.1|/1.27356e-141/hypothetical protein FOXB_05081 [Fusarium oxysporum Fo5176]
FOIG_11682	1536	24	0	2.35	0.001	-11.1984	Down	2.87902e-08	7.87508e-08	K01939|1|3e-85|315|pte:PTT_16160|adenylosuccinate synthase [EC:6.3.4.4];K11369|2|7e-60|231|ani:AN3929.2|retrograde regulation protein 2;K13336|3|1e-59|230|afv:AFLA_048740|peroxin-3;K15361|4|1e-46|187|cim:CIMG_09192|WD repeat-containing protein 48;K08192|5|1e-42|174|tre:TRIREDRAFT_81022|MFS transporter, ACS family, allantoate permease	GO:0016021//integral component of membrane	-	GO:0055085//transmembrane transport	gi|475669917|gb|EMT67286.1|/0/hypothetical protein FOC4_g10005362 [Fusarium oxysporum f. sp. cubense race 4]
FOIG_04728	1053	16	0	2.32	0.001	-11.1799	Down	9.30286e-06	2.14715e-05	K00641|1|9e-180|629|fgr:FG09041.1|homoserine O-acetyltransferase [EC:2.3.1.31]	GO:0005737//cytoplasm	GO:0004414//homoserine O-acetyltransferase activity	GO:0009086//methionine biosynthetic process	gi|475676561|gb|EMT73587.1|/0/Homoserine O-acetyltransferase [Fusarium oxysporum f. sp. cubense race 4]
FOIG_01477	1496.85	23	0	2.31	0.001	-11.1737	Down	5.92812e-08	1.59428e-07	K01426|1|6e-159|560|yli:YALI0F16401g|amidase [EC:3.5.1.4]	-	GO:0016811//hydrolase activity, acting on carbon-nitrogen (but not peptide) bonds, in linear amides;GO:0016884//carbon-nitrogen ligase activity, with glutamine as amido-N-donor	GO:0008152//metabolic process	gi|591481007|gb|EXM12067.1|/0/hypothetical protein FOIG_01477 [Fusarium oxysporum f. sp. cubense tropical race 4 54006]
FOIG_01676	1383	21	0	2.29	0.001	-11.1611	Down	2.5134e-07	6.46128e-07	K00480|1|2e-14|80.1|nhe:NECHADRAFT_87181|salicylate hydroxylase [EC:1.14.13.1]	-	-	-	gi|591477476|gb|EXM08597.1|/0/hypothetical protein FOIG_01676 [Fusarium oxysporum f. sp. cubense tropical race 4 54006]
FOIG_14987	954	14	0	2.25	0.001	-11.1357	Down	3.9442e-05	8.67409e-05	K11664|1|4e-10|65.5|pan:PODANSg5387|vacuolar protein sorting-associated protein 72;K13095|3|1e-08|60.1|dha:DEHA2D07238g|splicing factor 1;K14005|4|3e-08|58.9|pcs:Pc12g07460|protein transport protein SEC31;K05740|5|2e-07|56.6|scm:SCHCODRAFT_63578|diaphanous 1	-	-	-	gi|475667843|gb|EMT65631.1|/3.08604e-177/hypothetical protein FOC4_g10007736 [Fusarium oxysporum f. sp. cubense race 4]
FOIG_15088	963	14	0	2.23	0.001	-11.1228	Down	3.9442e-05	8.66993e-05	K00826|1|1e-15|84.0|nhe:NECHADRAFT_97945|branched-chain amino acid aminotransferase [EC:2.6.1.42]	-	GO:0008483//transaminase activity	GO:0008152//metabolic process	gi|475667089|gb|EMT64879.1|/0/Putative branched-chain-amino-acid aminotransferase [Fusarium oxysporum f. sp. cubense race 4]
FOIG_09630	1566	23	0	2.2	0.001	-11.1033	Down	5.92812e-08	1.59396e-07	-	-	-	-	gi|591466678|gb|EXL98071.1|/0/hypothetical protein FOIG_09630 [Fusarium oxysporum f. sp. cubense tropical race 4 54006]
FOIG_01688	912	13	0	2.19	0.001	-11.0967	Down	8.1214e-05	0.000173421	K01183|1|2e-12|73.2|ani:AN8241.2|chitinase [EC:3.2.1.14];K05747|2|3e-12|72.4|uma:UM03687.1|Wiskott-Aldrich syndrome protein;K16075|4|5e-12|71.6|ani:AN8715.2|magnesium transporter	-	-	-	gi|591477489|gb|EXM08610.1|/0/hypothetical protein FOIG_01688 [Fusarium oxysporum f. sp. cubense tropical race 4 54006]
FOIG_05316	783	11	0	2.18	0.001	-11.0901	Down	0.00034433	0.000691475	-	-	-	-	gi|475666544|gb|EMT64335.1|/5.68638e-141/hypothetical protein FOC4_g10010831 [Fusarium oxysporum f. sp. cubense race 4]
FOIG_06228	1323	19	0	2.17	0.001	-11.0835	Down	1.06562e-06	2.6322e-06	K00480|1|0.0|686|nhe:NECHADRAFT_90486|salicylate hydroxylase [EC:1.14.13.1]	-	GO:0016491//oxidoreductase activity	GO:0055114//oxidation-reduction process	gi|591472160|gb|EXM03420.1|/0/hypothetical protein FOIG_06228 [Fusarium oxysporum f. sp. cubense tropical race 4 54006]
FOIG_12532	1656	24	0	2.17	0.001	-11.0835	Down	2.87902e-08	7.87822e-08	-	-	GO:0016491//oxidoreductase activity;GO:0046872//metal ion binding;GO:0051537//2 iron, 2 sulfur cluster binding	GO:0055114//oxidation-reduction process	gi|591463187|gb|EXL94686.1|/0/hypothetical protein FOIG_12532 [Fusarium oxysporum f. sp. cubense tropical race 4 54006]
FOIG_15772	1530	22	0	2.16	0.001	-11.0768	Down	1.22064e-07	3.20871e-07	K03781|1|0.0|805|pan:PODANSg1654|catalase [EC:1.11.1.6]	-	GO:0004096//catalase activity;GO:0020037//heme binding;GO:0046872//metal ion binding	GO:0006979//response to oxidative stress;GO:0055114//oxidation-reduction process	gi|475672313|gb|EMT69477.1|/0/Peroxisomal catalase [Fusarium oxysporum f. sp. cubense race 4]
FOIG_06083	1200.47	17	0	2.15	0.001	-11.0701	Down	4.518e-06	1.0686e-05	K01533|1|3e-53|209|fgr:FG11573.1|Cu2+-exporting ATPase [EC:3.6.3.4];K17866|2|2e-24|113|pan:PODANSg1509|diphthamide biosynthesis protein 2;K15175|3|2e-08|60.5|afv:AFLA_134040|parafibromin	GO:0016021//integral component of membrane	-	GO:0006950//response to stress;GO:0055085//transmembrane transport	gi|591471955|gb|EXM03215.1|/0/hypothetical protein FOIG_06083 [Fusarium oxysporum f. sp. cubense tropical race 4 54006]
FOIG_13853	870	12	0	2.13	0.001	-11.0566	Down	0.000167225	0.000347014	K06668|1|5e-06|51.6|sce:YDR507C|serine/threonine-protein kinase GIN4 [EC:2.7.11.-];K06276|2|8e-06|50.8|ppl:POSPLDRAFT_22049|3-phosphoinositide dependent protein kinase-1 [EC:2.7.11.1]	-	GO:0004672//protein kinase activity;GO:0005524//ATP binding	GO:0006468//protein phosphorylation	gi|591461656|gb|EXL93208.1|/4.23452e-167/serine/threonine protein kinase [Fusarium oxysporum f. sp. cubense tropical race 4 54006]
FOIG_14393	1587	22	0	2.08	0.001	-11.0224	Down	1.22064e-07	3.21301e-07	K08192|1|2e-54|213|pgu:PGUG_03940|MFS transporter, ACS family, allantoate permease	GO:0016021//integral component of membrane	GO:0033229//cysteine transmembrane transporter activity	GO:0042883//cysteine transport;GO:0055085//transmembrane transport	gi|591461086|gb|EXL92659.1|/0/hypothetical protein FOIG_14393 [Fusarium oxysporum f. sp. cubense tropical race 4 54006]
FOIG_12482	1029	14	0	2.08	0.001	-11.0224	Down	3.9442e-05	8.66577e-05	K01051|1|3e-07|55.8|afv:AFLA_023340|pectinesterase [EC:3.1.1.11];K06674|2|9e-07|54.3|pte:PTT_09563|structural maintenance of chromosome 2	-	-	-	gi|475676825|gb|EMT73847.1|/0/hypothetical protein FOC4_g10002883 [Fusarium oxysporum f. sp. cubense race 4]
FOIG_01869	1038	14	0	2.06	0.001	-11.0084	Down	3.9442e-05	8.66162e-05	K13704|1|4e-10|65.5|val:VDBG_07847|abhydrolase domain-containing protein 12 [EC:3.1.1.23]	-	-	-	gi|591477697|gb|EXM08818.1|/0/hypothetical protein FOIG_01869 [Fusarium oxysporum f. sp. cubense tropical race 4 54006]
FOIG_01592	1119	15	0	2.04	0.001	-10.9944	Down	1.91553e-05	4.31684e-05	K00681|1|2e-11|70.1|aor:AOR_1_316174|gamma-glutamyltranspeptidase [EC:2.3.2.2];K09243|2|2e-06|53.1|lel:LELG_00504|transcriptional regulatory protein UME6	GO:0005634//nucleus	GO:0000981//sequence-specific DNA binding RNA polymerase II transcription factor activity;GO:0008270//zinc ion binding	GO:0006357//regulation of transcription from RNA polymerase II promoter	gi|591477387|gb|EXM08508.1|/0/hypothetical protein FOIG_01592 [Fusarium oxysporum f. sp. cubense tropical race 4 54006]
FOIG_01829	903	12	0	2.04	0.001	-10.9944	Down	0.000167225	0.000347066	K00100|1|3e-84|311|afm:AFUA_1G07650|[EC:1.1.1.-];K18097|2|2e-42|172|cot:CORT_0C00400|glycerol 2-dehydrogenase (NADP+) [EC:1.1.1.156]	-	-	-	gi|591477645|gb|EXM08766.1|/2.74036e-172/alcohol dehydrogenase [Fusarium oxysporum f. sp. cubense tropical race 4 54006]
FOIG_11014	1344	18	0	2.02	0.001	-10.9801	Down	2.19418e-06	5.30646e-06	-	-	GO:0003824//catalytic activity	GO:0008152//metabolic process	gi|591465202|gb|EXL96637.1|/0/hypothetical protein FOIG_11014 [Fusarium oxysporum f. sp. cubense tropical race 4 54006]
FOIG_16020	1497	20	0	2.01	0.001	-10.973	Down	5.17526e-07	1.3053e-06	-	-	-	-	gi|591459066|gb|EXL90725.1|/0/hypothetical protein FOIG_16020 [Fusarium oxysporum f. sp. cubense tropical race 4 54006]
FOIG_10449	1218	16	0	1.99	0.001	-10.9586	Down	9.30286e-06	2.14679e-05	K14950|1|5e-23|108|ani:AN3146.2|cation-transporting ATPase 13A1 [EC:3.6.3.-];K01613|2|5e-20|98.6|ani:AN9039.2|phosphatidylserine decarboxylase [EC:4.1.1.65];K06674|3|8e-19|94.7|pte:PTT_09563|structural maintenance of chromosome 2;K01051|4|6e-16|85.1|afv:AFLA_023340|pectinesterase [EC:3.1.1.11];K02920|5|1e-12|74.3|ani:AN4452.2|large subunit ribosomal protein L36e	-	-	-	gi|591465997|gb|EXL97411.1|/0/hypothetical protein FOIG_10449 [Fusarium oxysporum f. sp. cubense tropical race 4 54006]
FOIG_09688	852	11	0	1.99	0.001	-10.9586	Down	0.00034433	0.000690971	K01386|1|8e-21|100|afm:AFUA_3G02970|[EC:3.4.23.-]	-	-	-	gi|591466738|gb|EXL98131.1|/5.37297e-167/hypothetical protein FOIG_09688 [Fusarium oxysporum f. sp. cubense tropical race 4 54006]
FOIG_14897	939	12	0	1.96	0.001	-10.9366	Down	0.000167225	0.000346439	K03142|1|1e-52|206|pno:SNOG_01225|transcription initiation factor TFIIH subunit 2;K01557|2|6e-29|127|mgl:MGL_2178|acylpyruvate hydrolase [EC:3.7.1.5]	-	GO:0016787//hydrolase activity	GO:0008152//metabolic process	gi|591460420|gb|EXL92019.1|/4.63309e-178/hypothetical protein FOIG_14897 [Fusarium oxysporum f. sp. cubense tropical race 4 54006]
FOIG_00897	870	11	0	1.95	0.001	-10.9293	Down	0.00034433	0.000691273	-	-	-	-	gi|591480001|gb|EXM11061.1|/7.96745e-174/hypothetical protein FOIG_00897 [Fusarium oxysporum f. sp. cubense tropical race 4 54006]
FOIG_11626	2697	35	0	1.92	0.001	-10.9069	Down	1.02061e-11	3.30732e-11	K01843|1|8e-44|179|afv:AFLA_005130|lysine 2,3-aminomutase [EC:5.4.3.2];K08803|2|4e-27|123|fgr:FG07816.1|death-associated protein kinase [EC:2.7.11.1]	-	-	-	gi|475669961|gb|EMT67330.1|/0/Vegetative incompatibility protein HET-E-1 [Fusarium oxysporum f. sp. cubense race 4]
FOIG_09608	1032	13	0	1.92	0.001	-10.9069	Down	8.1214e-05	0.000173529	K03522|1|8e-102|370|cpw:CPC735_065130|electron transfer flavoprotein alpha subunit	-	-	-	gi|591466656|gb|EXL98049.1|/0/hypothetical protein FOIG_09608 [Fusarium oxysporum f. sp. cubense tropical race 4 54006]
FOIG_12441	2406	31	0	1.91	0.001	-10.8994	Down	1.83462e-10	5.62699e-10	K11272|1|2e-08|61.6|ani:AN4571.2|mediator of replication checkpoint protein 1;K11244|2|2e-07|57.8|spo:SPBC30B4.01c|cell wall integrity and stress response component;K11399|3|9e-07|55.8|lel:LELG_03349|chromatin modification-related protein EAF7;K14644|4|8e-06|52.8|tbl:TBLA_0F03970|subtilase-type proteinase RRT12 [EC:3.4.21.-]	-	-	-	gi|591463509|gb|EXL94999.1|/0/hypothetical protein FOIG_12441 [Fusarium oxysporum f. sp. cubense tropical race 4 54006]
FOIG_06879	1044	13	0	1.9	0.001	-10.8918	Down	8.1214e-05	0.000173341	-	-	GO:0016787//hydrolase activity	GO:0008152//metabolic process	gi|475668793|gb|EMT66580.1|/0/Endoglucanase E [Fusarium oxysporum f. sp. cubense race 4]
FOIG_06642	1434	18	0	1.89	0.001	-10.8842	Down	2.19418e-06	5.30459e-06	K00605|1|2e-29|130|cim:CIMG_06916|aminomethyltransferase [EC:2.1.2.10];K14209|2|2e-15|83.6|tpf:TPHA_0B02980|solute carrier family 36 (proton-coupled amino acid transporter)	GO:0016021//integral component of membrane	-	-	gi|591471131|gb|EXM02415.1|/0/hypothetical protein FOIG_06642 [Fusarium oxysporum f. sp. cubense tropical race 4 54006]
FOIG_04305	1056	13	0	1.88	0.001	-10.8765	Down	8.1214e-05	0.000173745	K01754|1|4e-43|175|tml:GSTUM_00011834001|threonine dehydratase [EC:4.3.1.19]	-	-	-	gi|591474642|gb|EXM05831.1|/0/hypothetical protein FOIG_04305 [Fusarium oxysporum f. sp. cubense tropical race 4 54006]
FOIG_06139	906	11	0	1.87	0.001	-10.8688	Down	0.00034433	0.00069198	K06128|1|3e-09|62.4|cci:CC1G_01399|lysophospholipase I [EC:3.1.1.5];K06999|2|5e-09|61.6|sce:YLR118C|phospholipase/carboxylesterase	-	GO:0016787//hydrolase activity	GO:0008152//metabolic process	gi|591472027|gb|EXM03287.1|/1.32197e-174/hypothetical protein FOIG_06139 [Fusarium oxysporum f. sp. cubense tropical race 4 54006]
FOIG_08535	2163	26	0	1.79	0.001	-10.8057	Down	6.79052e-09	1.9244e-08	K16342|1|0.0|930|fgr:FG03176.1|cytosolic phospholipase A2 [EC:3.1.1.4]	-	GO:0004620//phospholipase activity	GO:0009395//phospholipid catabolic process	gi|591468135|gb|EXL99496.1|/0/phospholipase A2 [Fusarium oxysporum f. sp. cubense tropical race 4 54006]
FOIG_02467	1089	1622	1	226.82	0.13	-10.7688	Down	0	0	K12584|1|2e-43|176|ure:UREG_00738|scavenger mRNA-decapping enzyme DcpS [EC:3.-.-.-];K14404|2|4e-06|52.4|fgr:FG00954.1|cleavage and polyadenylation specificity factor subunit 4	-	-	-	gi|591476304|gb|EXM07456.1|/0/hypothetical protein FOIG_02467 [Fusarium oxysporum f. sp. cubense tropical race 4 54006]
FOIG_15554	1167	13	0	1.69	0.001	-10.7228	Down	8.1214e-05	0.000173314	K01613|1|4e-28|125|ani:AN9039.2|phosphatidylserine decarboxylase [EC:4.1.1.65];K14950|2|8e-24|111|ani:AN3146.2|cation-transporting ATPase 13A1 [EC:3.6.3.-];K01051|3|1e-15|84.0|afv:AFLA_023340|pectinesterase [EC:3.1.1.11];K06674|4|3e-10|66.2|pte:PTT_09563|structural maintenance of chromosome 2	-	-	-	gi|591459651|gb|EXL91277.1|/0/hypothetical protein FOIG_15554 [Fusarium oxysporum f. sp. cubense tropical race 4 54006]
FOIG_08010	1080	12	0	1.69	0.001	-10.7228	Down	0.000167225	0.000346282	-	-	GO:0016846//carbon-sulfur lyase activity	GO:0008152//metabolic process	gi|475662952|gb|EMT60748.1|/0/hypothetical protein FOC4_g10012030 [Fusarium oxysporum f. sp. cubense race 4]
FOIG_14931	1971	22	0	1.66	0.001	-10.697	Down	1.22064e-07	3.21239e-07	K00688|1|2e-24|114|pno:SNOG_13460|starch phosphorylase [EC:2.4.1.1]	-	-	-	gi|591460456|gb|EXL92055.1|/0/hypothetical protein FOIG_14931 [Fusarium oxysporum f. sp. cubense tropical race 4 54006]
FOIG_04675	1011	11	0	1.66	0.001	-10.697	Down	0.00034433	0.000692182	K14333|1|0.0|676|nhe:NECHADRAFT_62504|2,3-dihydroxybenzoate decarboxylase [EC:4.1.1.46]	-	GO:0016787//hydrolase activity	GO:0008152//metabolic process	gi|587687553|gb|EWZ34158.1|/0/2,3-dihydroxybenzoate decarboxylase [Fusarium oxysporum Fo47]
FOIG_11164	1674	17	0	1.52	0.001	-10.5699	Down	4.518e-06	1.06621e-05	K00102|1|1e-12|74.7|cdu:CD36_17750|D-lactate dehydrogenase (cytochrome) [EC:1.1.2.4]	-	GO:0008762//UDP-N-acetylmuramate dehydrogenase activity;GO:0050660//flavin adenine dinucleotide binding	GO:0055114//oxidation-reduction process	gi|591465370|gb|EXL96805.1|/0/hypothetical protein FOIG_11164 [Fusarium oxysporum f. sp. cubense tropical race 4 54006]
FOIG_08600	2643	26	0	1.46	0.001	-10.5118	Down	6.79052e-09	1.92519e-08	K01178|1|9e-08|59.3|sce:YIR019C|glucoamylase [EC:3.2.1.3]	-	-	-	gi|591468201|gb|EXL99562.1|/0/hypothetical protein FOIG_08600 [Fusarium oxysporum f. sp. cubense tropical race 4 54006]
FOIG_12338	1245	12	0	1.46	0.001	-10.5118	Down	0.000167225	0.000346804	-	GO:0016021//integral component of membrane	-	GO:0006950//response to stress	gi|475663079|gb|EMT60875.1|/0/Protein RTA1 [Fusarium oxysporum f. sp. cubense race 4]
FOIG_09741	1836	18	0	1.46	0.001	-10.5118	Down	2.19418e-06	5.30273e-06	-	-	GO:0004553//hydrolase activity, hydrolyzing O-glycosyl compounds	GO:0005975//carbohydrate metabolic process	gi|591466792|gb|EXL98185.1|/0/hypothetical protein FOIG_09741 [Fusarium oxysporum f. sp. cubense tropical race 4 54006]
FOIG_11163	1566	15	0	1.44	0.001	-10.4919	Down	1.91553e-05	4.3126e-05	K11159|1|0.0|991|nhe:NECHADRAFT_55392|carotenoid cleavage dioxygenase	-	-	-	gi|591465369|gb|EXL96804.1|/0/hypothetical protein FOIG_11163 [Fusarium oxysporum f. sp. cubense tropical race 4 54006]
FOIG_09518	1368	13	0	1.43	0.001	-10.4818	Down	8.1214e-05	0.000173772	K00480|1|0.0|648|nhe:NECHADRAFT_90741|salicylate hydroxylase [EC:1.14.13.1]	-	GO:0016491//oxidoreductase activity	GO:0055114//oxidation-reduction process	gi|475665202|gb|EMT62994.1|/0/3-hydroxybenzoate 6-hydroxylase 1 [Fusarium oxysporum f. sp. cubense race 4]
FOIG_01604	1215	11	0	1.37	0.001	-10.42	Down	0.00034433	0.000692081	-	-	GO:0003824//catalytic activity	GO:0008152//metabolic process	gi|591477399|gb|EXM08520.1|/0/hypothetical protein FOIG_01604 [Fusarium oxysporum f. sp. cubense tropical race 4 54006]
FOIG_12806	1341	12	0	1.35	0.001	-10.3987	Down	0.000167225	0.000347328	K17679|1|4e-35|149|fgr:FG03501.1|ATP-dependent RNA helicase MSS116, mitochondrial [EC:3.6.4.13];K01613|2|3e-23|109|ani:AN9039.2|phosphatidylserine decarboxylase [EC:4.1.1.65];K14326|3|1e-21|104|ttt:THITE_130005|regulator of nonsense transcripts 1 [EC:3.6.4.-];K02920|4|9e-21|101|ani:AN4452.2|large subunit ribosomal protein L36e	-	-	-	gi|591463107|gb|EXL94613.1|/0/hypothetical protein FOIG_12806 [Fusarium oxysporum f. sp. cubense tropical race 4 54006]
FOIG_16025	1593	14	0	1.32	0.001	-10.3663	Down	3.9442e-05	8.67547e-05	K14575|1|2e-20|100|kla:KLLA0B03234g|AAA family ATPase	-	GO:0005524//ATP binding	-	gi|475672485|gb|EMT69649.1|/0/Putative ATPase YjoB [Fusarium oxysporum f. sp. cubense race 4]
FOIG_11579	1293	11	0	1.29	0.001	-10.3332	Down	0.00034433	0.000691576	K01253|1|8e-54|211|afm:AFUA_4G07410|microsomal epoxide hydrolase [EC:3.3.2.9]	-	GO:0033961//cis-stilbene-oxide hydrolase activity	GO:0008152//metabolic process	gi|475670006|gb|EMT67375.1|/0/Putative epoxide hydrolase [Fusarium oxysporum f. sp. cubense race 4]
FOIG_09832	2007	17	0	1.26	0.001	-10.2992	Down	4.518e-06	1.06713e-05	-	-	-	-	gi|591466888|gb|EXL98281.1|/0/hypothetical protein FOIG_09832 [Fusarium oxysporum f. sp. cubense tropical race 4 54006]
FOIG_01543	1671	14	0	1.26	0.001	-10.2992	Down	3.9442e-05	8.66024e-05	K01130|1|0.0|1017|nhe:NECHADRAFT_90701|arylsulfatase [EC:3.1.6.1]	-	GO:0008484//sulfuric ester hydrolase activity	GO:0008152//metabolic process	gi|475663610|gb|EMT61405.1|/0/Arylsulfatase [Fusarium oxysporum f. sp. cubense race 4]
FOIG_10253	2025	17	0	1.25	0.001	-10.2877	Down	4.518e-06	1.06731e-05	-	GO:0005886//plasma membrane;GO:0016021//integral component of membrane	GO:0015204//urea transmembrane transporter activity;GO:0015489//putrescine transmembrane transporter activity;GO:0015606//spermidine transmembrane transporter activity	GO:0015847//putrescine transport;GO:0015848//spermidine transport;GO:0043419//urea catabolic process;GO:0071918//urea transmembrane transport	gi|475671792|gb|EMT69071.1|/0/Putative urea active transporter 1 [Fusarium oxysporum f. sp. cubense race 4]
FOIG_07880	1329	11	0	1.25	0.001	-10.2877	Down	0.00034433	0.000692385	K01183|1|4e-144|511|fgr:FG10729.1|chitinase [EC:3.2.1.14]	-	GO:0004568//chitinase activity	GO:0005975//carbohydrate metabolic process;GO:0006032//chitin catabolic process	gi|591469713|gb|EXM01040.1|/0/hypothetical protein FOIG_07880 [Fusarium oxysporum f. sp. cubense tropical race 4 54006]
FOIG_12500	2166	18	0	1.24	0.001	-10.2761	Down	2.19418e-06	5.30833e-06	K15503|1|5e-23|109|pan:PODANSg5497|serine/threonine-protein phosphatase 6 regulatory ankyrin repeat subunit B	-	-	-	gi|591463155|gb|EXL94654.1|/0/hypothetical protein FOIG_12500 [Fusarium oxysporum f. sp. cubense tropical race 4 54006]
FOIG_13700	2310	19	0	1.22	0.001	-10.2527	Down	1.06562e-06	2.63314e-06	K01529|1|1e-60|234|sce:YOR046C|[EC:3.6.1.-]	-	GO:0003676//nucleic acid binding;GO:0005524//ATP binding	-	gi|591461740|gb|EXL93287.1|/0/hypothetical protein FOIG_13700 [Fusarium oxysporum f. sp. cubense tropical race 4 54006]
FOIG_04419	1365	11	0	1.22	0.001	-10.2527	Down	0.00034433	0.000692688	K06004|1|2e-52|206|afm:AFUA_3G01220|aspergillopepsin I [EC:3.4.23.18];K01381|2|1e-12|74.3|vpo:Kpol_1013p6|saccharopepsin [EC:3.4.23.25];K01379|3|4e-12|72.8|scm:SCHCODRAFT_65201|cathepsin D [EC:3.4.23.5];K06009|4|6e-12|72.0|ago:AGOS_AGL192W|yapsin 1 [EC:3.4.23.41]	-	GO:0004190//aspartic-type endopeptidase activity	GO:0006508//proteolysis	gi|475664628|gb|EMT62422.1|/0/hypothetical protein FOC4_g10006038 [Fusarium oxysporum f. sp. cubense race 4]
FOIG_10195	1716	14	0	1.22	0.001	-10.2527	Down	3.9442e-05	8.66439e-05	-	GO:0016021//integral component of membrane	GO:0005215//transporter activity	GO:0055085//transmembrane transport	gi|591466485|gb|EXL97888.1|/0/hypothetical protein FOIG_10195 [Fusarium oxysporum f. sp. cubense tropical race 4 54006]
FOIG_11403	1548	1111	1	107.79	0.09	-10.226	Down	0	0	K01288|1|1e-127|456|ncr:NCU06720|carboxypeptidase D [EC:3.4.16.6]	-	GO:0004185//serine-type carboxypeptidase activity	GO:0006508//proteolysis	gi|475664853|gb|EMT62647.1|/0/Carboxypeptidase cpdS [Fusarium oxysporum f. sp. cubense race 4]
FOIG_11993	1902	15	0	1.18	0.001	-10.2046	Down	1.91553e-05	4.31472e-05	-	-	-	-	gi|591464013|gb|EXL95487.1|/0/hypothetical protein FOIG_11993 [Fusarium oxysporum f. sp. cubense tropical race 4 54006]
FOIG_15930	1668	13	0	1.17	0.001	-10.1923	Down	8.1214e-05	0.000173691	K03305|1|0.0|686|cim:CIMG_10129|proton-dependent oligopeptide transporter, POT family	GO:0016020//membrane	GO:0005215//transporter activity	GO:0006810//transport	gi|475675175|gb|EMT72250.1|/0/Peptide transporter PTR2 [Fusarium oxysporum f. sp. cubense race 4]
FOIG_03093	1674	13	0	1.16	0.001	-10.1799	Down	8.1214e-05	0.000173502	K00485|1|0.0|830|nhe:NECHADRAFT_48674|dimethylaniline monooxygenase (N-oxide forming) [EC:1.14.13.8]	-	GO:0004499//N,N-dimethylaniline monooxygenase activity;GO:0050660//flavin adenine dinucleotide binding;GO:0050661//NADP binding	GO:0055114//oxidation-reduction process	gi|475667579|gb|EMT65368.1|/0/Dimethylaniline monooxygenase [N-oxide-forming] 2 [Fusarium oxysporum f. sp. cubense race 4]
FOIG_14544	1581	12	0	1.14	0.001	-10.1548	Down	0.000167225	0.000347275	K15388|1|8e-121|434|ani:AN8411.2|cytochrome P450 monooxygenase	-	GO:0005506//iron ion binding;GO:0016712//oxidoreductase activity, acting on paired donors, with incorporation or reduction of molecular oxygen, reduced flavin or flavoprotein as one donor, and incorporation of one atom of oxygen;GO:0020037//heme binding	GO:0055114//oxidation-reduction process	gi|475669386|gb|EMT67148.1|/0/Cytochrome P450 52A3 [Fusarium oxysporum f. sp. cubense race 4]
FOIG_06905	2298	17	0	1.1	0.001	-10.1033	Down	4.518e-06	1.06841e-05	K00698|1|1e-07|58.5|spo:SPAC13G6.12c|chitin synthase [EC:2.4.1.16]	-	GO:0004100//chitin synthase activity	GO:0008152//metabolic process	gi|591471495|gb|EXM02779.1|/0/hypothetical protein FOIG_06905 [Fusarium oxysporum f. sp. cubense tropical race 4 54006]
FOIG_08548	1539	11	0	1.07	0.001	-10.0634	Down	0.00034433	0.000692283	-	-	-	-	gi|591468147|gb|EXL99508.1|/0/hypothetical protein FOIG_08548 [Fusarium oxysporum f. sp. cubense tropical race 4 54006]
FOIG_14832	1545	11	0	1.07	0.001	-10.0634	Down	0.00034433	0.000691677	K14458|1|1e-53|211|afv:AFLA_097500|2-acylglycerol O-acyltransferase 1 [EC:2.3.1.22]	-	GO:0016747//transferase activity, transferring acyl groups other than amino-acyl groups;GO:0016758//transferase activity, transferring hexosyl groups	GO:0008152//metabolic process	gi|591460577|gb|EXL92174.1|/0/hypothetical protein FOIG_14832 [Fusarium oxysporum f. sp. cubense tropical race 4 54006]
FOIG_09633	1644	11	0	1	0.001	-9.96578	Down	0.00034433	0.00069279	K06978|1|1e-09|65.1|fgr:FG04641.1|	-	GO:0008239//dipeptidyl-peptidase activity	GO:0006508//proteolysis	gi|475675069|gb|EMT72149.1|/0/Cocaine esterase [Fusarium oxysporum f. sp. cubense race 4]
FOIG_01597	2226	15	0	1	0.001	-9.96578	Down	1.91553e-05	4.31543e-05	K01178|1|4e-08|57.8|sce:YIR019C|glucoamylase [EC:3.2.1.3];K01183|5|6e-08|59.7|afm:AFUA_5G03760|chitinase [EC:3.2.1.14]	-	-	-	gi|591477392|gb|EXM08513.1|/0/hypothetical protein FOIG_01597 [Fusarium oxysporum f. sp. cubense tropical race 4 54006]
FOIG_10375	1851	12	0	0.97	0.001	-9.92184	Down	0.000167225	0.000346647	-	-	GO:0016491//oxidoreductase activity	GO:0055114//oxidation-reduction process	gi|475670236|gb|EMT67605.1|/0/hypothetical protein FOC4_g10005707 [Fusarium oxysporum f. sp. cubense race 4]
FOIG_02587	2034	13	0	0.95	0.001	-9.89178	Down	8.1214e-05	0.000173448	K17066|1|0.0|1307|nhe:NECHADRAFT_101489|alcohol oxidase [EC:1.1.3.13]	-	GO:0008812//choline dehydrogenase activity;GO:0050660//flavin adenine dinucleotide binding	GO:0006066//alcohol metabolic process;GO:0055114//oxidation-reduction process	gi|475675836|gb|EMT72899.1|/0/Alcohol oxidase [Fusarium oxysporum f. sp. cubense race 4]
FOIG_14016	1902	12	0	0.94	0.001	-9.87652	Down	0.000167225	0.00034623	-	GO:0005634//nucleus	GO:0000981//sequence-specific DNA binding RNA polymerase II transcription factor activity;GO:0008270//zinc ion binding	GO:0006357//regulation of transcription from RNA polymerase II promoter	gi|591461281|gb|EXL92842.1|/0/hypothetical protein FOIG_14016 [Fusarium oxysporum f. sp. cubense tropical race 4 54006]
FOIG_13945	2877	18	0	0.93	0.001	-9.86109	Down	2.19418e-06	5.30926e-06	-	GO:0005634//nucleus	GO:0000981//sequence-specific DNA binding RNA polymerase II transcription factor activity;GO:0003676//nucleic acid binding;GO:0008270//zinc ion binding	GO:0006357//regulation of transcription from RNA polymerase II promoter	gi|591461501|gb|EXL93058.1|/0/hypothetical protein FOIG_13945 [Fusarium oxysporum f. sp. cubense tropical race 4 54006]
FOIG_06913	2115	13	0	0.92	0.001	-9.84549	Down	8.1214e-05	0.000173637	-	-	-	-	gi|591471503|gb|EXM02787.1|/0/hypothetical protein FOIG_06913 [Fusarium oxysporum f. sp. cubense tropical race 4 54006]
FOIG_01825	3540	22	0	0.92	0.001	-9.84549	Down	1.22064e-07	3.21116e-07	-	-	-	-	gi|591477641|gb|EXM08762.1|/0/hypothetical protein FOIG_01825 [Fusarium oxysporum f. sp. cubense tropical race 4 54006]
FOIG_11431	1851	11	0	0.89	0.001	-9.79766	Down	0.00034433	0.000691778	K06978|1|2e-143|509|pte:PTT_16395|	-	GO:0008239//dipeptidyl-peptidase activity	GO:0006508//proteolysis	gi|475670147|gb|EMT67516.1|/0/Cocaine esterase [Fusarium oxysporum f. sp. cubense race 4]
FOIG_15803	2013	12	0	0.89	0.001	-9.79766	Down	0.000167225	0.000346857	K03380|1|0.0|1196|nhe:NECHADRAFT_64650|phenol 2-monooxygenase [EC:1.14.13.7]	-	GO:0004497//monooxygenase activity	GO:0055114//oxidation-reduction process	gi|591459354|gb|EXL90998.1|/0/phenol 2-monooxygenase [Fusarium oxysporum f. sp. cubense tropical race 4 54006]
FOIG_01729	474	806	1	275.81	0.32	-9.75139	Down	6.12938e-251	1.84096e-249	-	-	-	-	gi|591477532|gb|EXM08653.1|/2.91588e-85/hypothetical protein FOIG_01729 [Fusarium oxysporum f. sp. cubense tropical race 4 54006]
FOIG_12348	1980	11	0	0.83	0.001	-9.69697	Down	0.00034433	0.000692587	K01684|1|1e-16|88.6|ani:AN4828.2|galactonate dehydratase [EC:4.2.1.6];K09241|2|4e-14|80.1|aor:AOR_1_568084|transcriptional regulatory protein GAL4;K00472|4|2e-13|77.8|nhe:NECHADRAFT_71135|prolyl 4-hydroxylase [EC:1.14.11.2]	GO:0005634//nucleus	GO:0000981//sequence-specific DNA binding RNA polymerase II transcription factor activity;GO:0003677//DNA binding;GO:0008270//zinc ion binding	GO:0006357//regulation of transcription from RNA polymerase II promoter	gi|591463411|gb|EXL94901.1|/0/hypothetical protein FOIG_12348 [Fusarium oxysporum f. sp. cubense tropical race 4 54006]
FOIG_08275	1374	9264	12	1016.82	1.24	-9.67951	Down	0	0	K00540|1|2e-122|439|afm:AFUA_2G04320|[EC:1.-.-.-];K09580|3|4e-107|388|fgr:FG01246.1|protein disulfide-isomerase A1 [EC:5.3.4.1];K05894|5|2e-91|336|pic:PICST_35725|12-oxophytodienoic acid reductase [EC:1.3.1.42]	-	GO:0010181//FMN binding;GO:0016491//oxidoreductase activity	GO:0055114//oxidation-reduction process	gi|591468954|gb|EXM00298.1|/0/oxidoreductase [Fusarium oxysporum f. sp. cubense tropical race 4 54006]
FOIG_03994	4305	24	0	0.82	0.001	-9.67948	Down	2.87902e-08	7.87978e-08	K00777|1|2e-18|95.9|afm:AFUA_7G07100|[EC:2.4.2.-];K16261|3|4e-10|67.8|pno:SNOG_04691|yeast amino acid transporter	-	-	-	gi|591474210|gb|EXM05399.1|/0/hypothetical protein FOIG_03994 [Fusarium oxysporum f. sp. cubense tropical race 4 54006]
FOIG_04637	2355	13	0	0.82	0.001	-9.67948	Down	8.1214e-05	0.000173367	K07300|1|2e-151|536|nhe:NECHADRAFT_101770|Ca2+:H+ antiporter	-	-	-	gi|591473205|gb|EXM04417.1|/0/hypothetical protein FOIG_04637 [Fusarium oxysporum f. sp. cubense tropical race 4 54006]
FOIG_16005	2253	12	0	0.79	0.001	-9.62571	Down	0.000167225	0.0003467	-	-	-	-	gi|591459141|gb|EXL90797.1|/0/hypothetical protein FOIG_16005 [Fusarium oxysporum f. sp. cubense tropical race 4 54006]
FOIG_07589	2268	12	0	0.79	0.001	-9.62571	Down	0.000167225	0.000346595	K12373|1|0.0|815|nfi:NFIA_032880|hexosaminidase [EC:3.2.1.52]	-	GO:0004563//beta-N-acetylhexosaminidase activity	GO:0005975//carbohydrate metabolic process	gi|591469285|gb|EXM00612.1|/0/beta-N-acetylhexosaminidase [Fusarium oxysporum f. sp. cubense tropical race 4 54006]
FOIG_14776	3315	17	0	0.76	0.001	-9.56986	Down	4.518e-06	1.06585e-05	K16815|1|2e-17|91.7|pte:PTT_16972|calcium-independent phospholipase A2-gamma	-	GO:0043531//ADP binding	GO:0006629//lipid metabolic process	gi|591460515|gb|EXL92112.1|/0/hypothetical protein FOIG_14776 [Fusarium oxysporum f. sp. cubense tropical race 4 54006]
FOIG_08470	2253	11	0	0.73	0.001	-9.51175	Down	0.00034433	0.000692486	K00688|1|7e-14|79.3|pno:SNOG_13460|starch phosphorylase [EC:2.4.1.1]	-	-	-	gi|591468063|gb|EXL99424.1|/0/hypothetical protein FOIG_08470 [Fusarium oxysporum f. sp. cubense tropical race 4 54006]
FOIG_10334	2475	12	0	0.72	0.001	-9.49185	Down	0.000167225	0.000346909	-	-	-	-	gi|591465870|gb|EXL97284.1|/0/hypothetical protein FOIG_10334 [Fusarium oxysporum f. sp. cubense tropical race 4 54006]
FOIG_15824	2535	12	0	0.7	0.001	-9.45121	Down	0.000167225	0.000346752	K11215|1|4e-09|63.9|cci:CC1G_02207|transcription factor STE12	GO:0005634//nucleus	GO:0000981//sequence-specific DNA binding RNA polymerase II transcription factor activity;GO:0003677//DNA binding;GO:0008270//zinc ion binding	GO:0006357//regulation of transcription from RNA polymerase II promoter	gi|591459380|gb|EXL91024.1|/0/hypothetical protein FOIG_15824 [Fusarium oxysporum f. sp. cubense tropical race 4 54006]
FOIG_16420	1713	2316	4	229.65	0.33	-9.44276	Down	0	0	K16261|1|1e-158|560|ssl:SS1G_10461|yeast amino acid transporter	GO:0016021//integral component of membrane	GO:0015171//amino acid transmembrane transporter activity	GO:0003333//amino acid transmembrane transport	gi|591458634|gb|EXL90327.1|/0/hypothetical protein FOIG_16420 [Fusarium oxysporum f. sp. cubense tropical race 4 54006]
FOIG_16283	2895	12	0	0.61	0.001	-9.25267	Down	0.000167225	0.000346961	K00985|1|4e-76|286|afm:AFUA_5G09430|RNA-directed RNA polymerase [EC:2.7.7.48];K11699|2|1e-21|105|mgr:MGG_02748|RNA-dependent RNA polymerase 1 [EC:2.7.7.48]	-	-	-	gi|591458812|gb|EXL90491.1|/0/hypothetical protein FOIG_16283 [Fusarium oxysporum f. sp. cubense tropical race 4 54006]
FOIG_13599	2883	11	0	0.56	0.001	-9.12928	Down	0.00034433	0.000691374	K03380|1|2e-20|101|fgr:FG11194.1|phenol 2-monooxygenase [EC:1.14.13.7];K04513|2|5e-10|67.0|pan:PODANSg2487|Ras homolog gene family, member A	-	-	-	gi|591461921|gb|EXL93464.1|/0/hypothetical protein FOIG_13599 [Fusarium oxysporum f. sp. cubense tropical race 4 54006]
FOIG_01598	849	523	1	95.08	0.17	-9.12746	Down	2.34116e-162	4.9093e-161	-	-	-	-	gi|591477393|gb|EXM08514.1|/3.82553e-165/hypothetical protein FOIG_01598 [Fusarium oxysporum f. sp. cubense tropical race 4 54006]
FOIG_14556	1719	4202	8	365.93	0.66	-9.11489	Down	0	0	K03379|1|7e-118|424|mgr:MGG_06577|cyclohexanone monooxygenase [EC:1.14.13.22];K00540|5|2e-36|153|afm:AFUA_8G00440|[EC:1.-.-.-]	-	GO:0004499//N,N-dimethylaniline monooxygenase activity;GO:0050660//flavin adenine dinucleotide binding;GO:0050661//NADP binding	GO:0055114//oxidation-reduction process	gi|591460764|gb|EXL92348.1|/0/hypothetical protein FOIG_14556 [Fusarium oxysporum f. sp. cubense tropical race 4 54006]
FOIG_11481	3261	12	0	0.54	0.001	-9.07682	Down	0.000167225	0.000346178	K00777|1|1e-89|331|afm:AFUA_7G07100|[EC:2.4.2.-];K02155|4|8e-15|83.2|afv:AFLA_005310|V-type H+-transporting ATPase 16kDa proteolipid subunit;K15110|5|9e-13|76.3|ani:AN1299.2|solute carrier family 25 (mitochondrial 2-oxodicarboxylate transporter), member 21	-	-	-	gi|591464481|gb|EXL95938.1|/0/hypothetical protein FOIG_11481 [Fusarium oxysporum f. sp. cubense tropical race 4 54006]
FOIG_15699	1350	3223	7	360.28	0.74	-8.92738	Down	0	0	K14131|1|5e-43|175|nfi:NFIA_064390|tryptophan 7-dimethylallyltransferase [EC:2.5.1.80];K15392|4|9e-24|111|afv:AFLA_139480|cyclo-acetoacetyl-L-tryptophan dimethylallyltransferase [EC:2.5.1.-]	-	-	-	gi|591459489|gb|EXL91125.1|/0/hypothetical protein FOIG_15699 [Fusarium oxysporum f. sp. cubense tropical race 4 54006]
FOIG_13625	1209	883	2	110.7	0.24	-8.84941	Down	1.07729e-272	3.46242e-271	K02920|1|2e-16|86.7|act:ACLA_046760|large subunit ribosomal protein L36e;K07748|3|3e-09|62.8|ani:AN8440.2|sterol-4alpha-carboxylate 3-dehydrogenase (decarboxylating) [EC:1.1.1.170];K14950|4|7e-09|61.6|ani:AN3146.2|cation-transporting ATPase 13A1 [EC:3.6.3.-];K14326|5|2e-08|60.1|ttt:THITE_130005|regulator of nonsense transcripts 1 [EC:3.6.4.-]	-	-	-	gi|591461947|gb|EXL93490.1|/0/hypothetical protein FOIG_13625 [Fusarium oxysporum f. sp. cubense tropical race 4 54006]
FOIG_16016	1341	980	2	91.74	0.21	-8.77102	Down	4.97058e-303	1.7223e-301	-	-	-	-	gi|591459158|gb|EXL90814.1|/0/hypothetical protein FOIG_16016 [Fusarium oxysporum f. sp. cubense tropical race 4 54006]
FOIG_03907	1332	408	1	46.25	0.11	-8.71581	Down	2.16014e-126	3.67304e-125	K00451|1|0.0|863|fgr:FG06450.1|homogentisate 1,2-dioxygenase [EC:1.13.11.5]	-	GO:0004411//homogentisate 1,2-dioxygenase activity	GO:0006559//L-phenylalanine catabolic process;GO:0006570//tyrosine metabolic process;GO:0055114//oxidation-reduction process	gi|475670608|gb|EMT67961.1|/0/Homogentisate 1,2-dioxygenase [Fusarium oxysporum f. sp. cubense race 4]
FOIG_13041	2466	427	1	24.25	0.06	-8.65881	Down	2.47944e-132	4.4295e-131	K01535|1|0.0|1659|nhe:NECHADRAFT_77500|H+-transporting ATPase [EC:3.6.3.6]	GO:0016021//integral component of membrane	GO:0005524//ATP binding;GO:0019829//cation-transporting ATPase activity;GO:0046872//metal ion binding	GO:0006200//ATP catabolic process;GO:0006754//ATP biosynthetic process	gi|591462618|gb|EXL94135.1|/0/H+-transporting ATPase [Fusarium oxysporum f. sp. cubense tropical race 4 54006]
FOIG_13626	7623	21	0	0.4	0.001	-8.64386	Down	2.5134e-07	6.45887e-07	K15419|1|0.0|1145|ani:AN2547.2|emericellamide biosynthesis, highly reducing iterative type I polyketide synthase;K00680|3|0.0|900|afm:AFUA_3G14700|[EC:2.3.1.-]	-	GO:0008270//zinc ion binding;GO:0016491//oxidoreductase activity;GO:0016747//transferase activity, transferring acyl groups other than amino-acyl groups	GO:0055114//oxidation-reduction process	gi|591461948|gb|EXL93491.1|/0/hypothetical protein FOIG_13626 [Fusarium oxysporum f. sp. cubense tropical race 4 54006]
FOIG_02395	858	306	1	55.01	0.17	-8.33802	Down	1.60346e-94	2.16671e-93	K12584|1|2e-38|159|ure:UREG_00738|scavenger mRNA-decapping enzyme DcpS [EC:3.-.-.-]	-	-	-	gi|591476232|gb|EXM07384.1|/2.886e-168/hypothetical protein FOIG_02395 [Fusarium oxysporum f. sp. cubense tropical race 4 54006]
FOIG_01682	7731	17	0	0.32	0.001	-8.32193	Down	4.518e-06	1.06786e-05	K15419|1|0.0|1619|ani:AN2547.2|emericellamide biosynthesis, highly reducing iterative type I polyketide synthase;K00680|5|0.0|1215|afm:AFUA_3G14700|[EC:2.3.1.-]	-	GO:0003824//catalytic activity	GO:0018130;GO:0044283//small molecule biosynthetic process;GO:0044550//secondary metabolite biosynthetic process;GO:0044763;GO:1901362	gi|591477483|gb|EXM08604.1|/0/hypothetical protein FOIG_01682 [Fusarium oxysporum f. sp. cubense tropical race 4 54006]
FOIG_09148	1044	274	1	40.05	0.14	-8.16023	Down	1.56694e-84	1.9194e-83	-	-	-	-	gi|475673288|gb|EMT70399.1|/0/hypothetical protein FOC4_g10008846 [Fusarium oxysporum f. sp. cubense race 4]
FOIG_14682	1104	266	1	36.67	0.13	-8.13994	Down	4.91692e-82	5.85096e-81	K12584|1|4e-57|221|ure:UREG_00738|scavenger mRNA-decapping enzyme DcpS [EC:3.-.-.-]	-	-	-	gi|591460656|gb|EXL92245.1|/0/hypothetical protein FOIG_14682 [Fusarium oxysporum f. sp. cubense tropical race 4 54006]
FOIG_14723	357	485	2	229.01	0.89	-8.00739	Down	2.26914e-148	4.42756e-147	-	-	-	-	gi|342875818|gb|EGU77523.1|/1.48591e-64/hypothetical protein FOXB_11977 [Fusarium oxysporum Fo5176]
FOIG_10366	345	12955	60	6365.14	27.84	-7.83689	Down	0	0	-	-	-	-	gi|587739066|gb|EXA36782.1|/1.10998e-64/hypothetical protein FOVG_12668 [Fusarium oxysporum f. sp. pisi HDV247]
FOIG_02179	648	213	1	51.71	0.23	-7.81267	Down	1.66324e-65	1.65434e-64	K11436|1|2e-06|52.0|cci:CC1G_03403|protein arginine N-methyltransferase 3 [EC:2.1.1.-];K00591|2|2e-06|52.0|vpo:Kpol_1053p29|hexaprenyldihydroxybenzoate methyltransferase [EC:2.1.1.114];K11434|3|4e-06|51.2|uma:UM05900.1|protein arginine N-methyltransferase 1 [EC:2.1.1.-]	-	GO:0008168//methyltransferase activity	GO:0032259//methylation	gi|477508586|gb|ENH61879.1|/7.07889e-119/Williams-Beuren syndrome chromosomal region 27 protein [Fusarium oxysporum f. sp. cubense race 1]
FOIG_15701	7119	562.99	3	11.58	0.06	-7.59246	Down	2.07966e-170	4.51227e-169	K15418|1|1e-151|538|pcs:Pc21g12440|zearalenone synthase, highly reducing iterative type I polyketide synthase;K00680|3|4e-149|530|afm:AFUA_3G14700|[EC:2.3.1.-]	-	GO:0003824//catalytic activity	GO:0008152//metabolic process	gi|591459491|gb|EXL91127.1|/0/hypothetical protein FOIG_15701 [Fusarium oxysporum f. sp. cubense tropical race 4 54006]
FOIG_11794	663	360	2	85.27	0.45	-7.56597	Down	2.03248e-109	3.07578e-108	K15361|1|8e-15|80.1|pte:PTT_19170|WD repeat-containing protein 48;K01930|2|1e-09|62.8|aje:HCAG_08055|folylpolyglutamate synthase [EC:6.3.2.17]	-	GO:0008080//N-acetyltransferase activity	GO:0008152//metabolic process	gi|475662475|gb|EMT60271.1|/7.45926e-127/hypothetical protein FOC4_g10011538 [Fusarium oxysporum f. sp. cubense race 4]
FOIG_04868	303	2307	13	1320.92	7.03	-7.5538	Down	0	0	-	-	-	-	gi|591473471|gb|EXM04683.1|/9.42265e-56/hypothetical protein FOIG_04868 [Fusarium oxysporum f. sp. cubense tropical race 4 54006]
FOIG_05881	786	175	1	34.53	0.19	-7.50571	Down	1.1387e-53	9.71708e-53	K07005|1|7e-96|349|fgr:FG08965.1|	-	GO:0010181//FMN binding;GO:0016491//oxidoreductase activity	GO:0055114//oxidation-reduction process	gi|342881454|gb|EGU82348.1|/6.75232e-150/hypothetical protein FOXB_07177 [Fusarium oxysporum Fo5176]
FOIG_09772	915	171	1	28.72	0.16	-7.48784	Down	2.00088e-52	1.68035e-51	-	-	-	-	gi|591466826|gb|EXL98219.1|/7.8861e-175/hypothetical protein FOIG_09772 [Fusarium oxysporum f. sp. cubense tropical race 4 54006]
FOIG_05438	1956	306	2	22.74	0.14	-7.34366	Down	1.27812e-92	1.69056e-91	K01529|1|1e-80|300|afm:AFUA_7G05752|[EC:3.6.1.-];K03062|2|4e-08|60.1|cci:CC1G_07046|26S proteasome regulatory subunit T2	-	GO:0005524//ATP binding	-	gi|591472541|gb|EXM03780.1|/0/hypothetical protein FOIG_05438 [Fusarium oxysporum f. sp. cubense tropical race 4 54006]
FOIG_14649	1071	2887	19	410.83	2.55	-7.3319	Down	0	0	K01613|1|4e-07|55.5|ani:AN9039.2|phosphatidylserine decarboxylase [EC:4.1.1.65];K02920|2|6e-06|51.6|ani:AN4452.2|large subunit ribosomal protein L36e	-	-	-	gi|591460618|gb|EXL92207.1|/0/hypothetical protein FOIG_14649 [Fusarium oxysporum f. sp. cubense tropical race 4 54006]
FOIG_10240	879	147	1	25.76	0.17	-7.24345	Down	5.81906e-45	4.36223e-44	K06892|1|7e-10|64.3|nhe:NECHADRAFT_54302|	-	GO:0016706//oxidoreductase activity, acting on paired donors, with incorporation or reduction of molecular oxygen, 2-oxoglutarate as one donor, and incorporation of one atom each of oxygen into both donors;GO:0046872//metal ion binding	GO:0055114//oxidation-reduction process	gi|591466546|gb|EXL97949.1|/2.2877e-168/hypothetical protein FOIG_10240 [Fusarium oxysporum f. sp. cubense tropical race 4 54006]
FOIG_02638	1272	139	1	16.53	0.11	-7.23144	Down	1.77997e-42	1.27793e-41	K00480|1|9e-10|64.7|fgr:FG10330.1|salicylate hydroxylase [EC:1.14.13.1]	-	GO:0016491//oxidoreductase activity	GO:0055114//oxidation-reduction process	gi|591476506|gb|EXM07658.1|/0/hypothetical protein FOIG_02638 [Fusarium oxysporum f. sp. cubense tropical race 4 54006]
FOIG_11587	1161	969	7	126.73	0.86	-7.20321	Down	1.73392e-289	5.86039e-288	-	-	-	-	gi|475669998|gb|EMT67367.1|/0/hypothetical protein FOC4_g10005456 [Fusarium oxysporum f. sp. cubense race 4]
FOIG_04701	1194	135	1	17.15	0.12	-7.15903	Down	3.10944e-41	2.16574e-40	K14326|1|1e-17|90.9|ttt:THITE_130005|regulator of nonsense transcripts 1 [EC:3.6.4.-];K01613|2|1e-16|87.4|ani:AN9039.2|phosphatidylserine decarboxylase [EC:4.1.1.65];K14950|3|3e-13|76.3|ani:AN3146.2|cation-transporting ATPase 13A1 [EC:3.6.3.-];K06674|4|3e-12|72.8|pte:PTT_09563|structural maintenance of chromosome 2;K02920|5|1e-11|70.9|ani:AN4452.2|large subunit ribosomal protein L36e	-	-	-	gi|475676588|gb|EMT73614.1|/0/hypothetical protein FOC4_g10002103 [Fusarium oxysporum f. sp. cubense race 4]
FOIG_13760	477	534	4	181.45	1.28	-7.14728	Down	7.52028e-160	1.55797e-158	-	-	-	-	gi|475675426|gb|EMT72494.1|/7.39304e-89/hypothetical protein FOC4_g10001647 [Fusarium oxysporum f. sp. cubense race 4]
FOIG_11482	3360	128	1	5.62	0.04	-7.13443	Down	4.63196e-39	3.12493e-38	-	-	GO:0016787//hydrolase activity	GO:0006629//lipid metabolic process	gi|591464482|gb|EXL95939.1|/0/hypothetical protein FOIG_11482 [Fusarium oxysporum f. sp. cubense tropical race 4 54006]
FOIG_11483	1179	255	2	32.82	0.24	-7.0954	Down	8.85898e-77	1.00053e-75	K12584|1|8e-53|207|ure:UREG_00738|scavenger mRNA-decapping enzyme DcpS [EC:3.-.-.-]	-	-	-	gi|591464484|gb|EXL95941.1|/0/hypothetical protein FOIG_11483 [Fusarium oxysporum f. sp. cubense tropical race 4 54006]
FOIG_15707	963	250	2	39.78	0.3	-7.05094	Down	3.15336e-75	3.52377e-74	K12584|1|6e-59|227|ure:UREG_00738|scavenger mRNA-decapping enzyme DcpS [EC:3.-.-.-];K14404|2|2e-07|56.6|fgr:FG00954.1|cleavage and polyadenylation specificity factor subunit 4	-	-	-	gi|591459497|gb|EXL91133.1|/0/hypothetical protein FOIG_15707 [Fusarium oxysporum f. sp. cubense tropical race 4 54006]
FOIG_00220	1737	4976	47	488.82	3.82	-6.99959	Down	0	0	K01580|1|0.0|1071|fgr:FG01572.1|glutamate decarboxylase [EC:4.1.1.15]	-	GO:0004351//glutamate decarboxylase activity;GO:0030170//pyridoxal phosphate binding	GO:0006536//glutamate metabolic process	gi|590044872|gb|EXK46730.1|/0/glutamate decarboxylase [Fusarium oxysporum f. sp. melonis 26406]
FOIG_10076	834	237	2	43.91	0.35	-6.97105	Down	3.39442e-71	3.61406e-70	-	-	-	-	gi|591466352|gb|EXL97755.1|/1.2748e-157/hypothetical protein FOIG_10076 [Fusarium oxysporum f. sp. cubense tropical race 4 54006]
FOIG_16086	1725	1481	13	128.51	1.07	-6.90813	Down	0	0	K01288|1|1e-142|506|ssl:SS1G_05449|carboxypeptidase D [EC:3.4.16.6]	-	GO:0004185//serine-type carboxypeptidase activity	GO:0006508//proteolysis	gi|475670597|gb|EMT67950.1|/0/Carboxypeptidase cpdS [Fusarium oxysporum f. sp. cubense race 4]
FOIG_15697	957	557	5	89.21	0.76	-6.87506	Down	3.14764e-165	6.69226e-164	K09465|1|2e-11|69.3|bfu:BC1G_00738|zinc finger protein BrlA;K09468|3|1e-09|63.5|kla:KLLA0F26961g|zinc finger protein MSN2/4	-	GO:0003676//nucleic acid binding;GO:0046872//metal ion binding	-	gi|591459487|gb|EXL91123.1|/0/hypothetical protein FOIG_15697 [Fusarium oxysporum f. sp. cubense tropical race 4 54006]
FOIG_16008	1038	1101	10	161.9	1.39	-6.86387	Down	0	0	K12584|1|3e-56|218|ure:UREG_00738|scavenger mRNA-decapping enzyme DcpS [EC:3.-.-.-]	-	-	-	gi|475676845|gb|EMT73867.1|/0/hypothetical protein FOC4_g10002904 [Fusarium oxysporum f. sp. cubense race 4]
FOIG_14342	1143	113	1	15.02	0.13	-6.85223	Down	2.07968e-34	1.28287e-33	K15732|1|3e-11|69.3|scm:SCHCODRAFT_255670|RNA polymerase II subunit A C-terminal domain phosphatase [EC:3.1.3.16]	-	GO:0003824//catalytic activity	-	gi|591461029|gb|EXL92602.1|/0/hypothetical protein FOIG_14342 [Fusarium oxysporum f. sp. cubense tropical race 4 54006]
FOIG_07467	22872	179	2	1.14	0.01	-6.83289	Down	3.0475e-53	2.58137e-52	K01932|1|0.0|2517|afm:AFUA_1G10380|[EC:6.3.2.-]	-	GO:0003824//catalytic activity	GO:0008152//metabolic process	gi|591469159|gb|EXM00486.1|/0/hypothetical protein FOIG_07467 [Fusarium oxysporum f. sp. cubense tropical race 4 54006]
FOIG_11445	507	106	1	33.66	0.3	-6.80993	Down	3.06656e-32	1.82297e-31	-	-	-	-	gi|475670132|gb|EMT67501.1|/3.95458e-92/hypothetical protein FOC4_g10005595 [Fusarium oxysporum f. sp. cubense race 4]
FOIG_13454	1020	102	1	15.28	0.14	-6.77007	Down	5.30998e-31	3.0964e-30	K12584|1|7e-57|220|ure:UREG_00738|scavenger mRNA-decapping enzyme DcpS [EC:3.-.-.-]	-	-	-	gi|475674015|gb|EMT71121.1|/0/hypothetical protein FOC4_g10009612 [Fusarium oxysporum f. sp. cubense race 4]
FOIG_11575	654	104	1	25	0.23	-6.76415	Down	1.27629e-31	7.50925e-31	K00777|1|1e-22|106|afm:AFUA_2G00910|[EC:2.4.2.-];K15110|4|4e-13|74.3|ani:AN1299.2|solute carrier family 25 (mitochondrial 2-oxodicarboxylate transporter), member 21;K02155|5|5e-13|73.9|afv:AFLA_005310|V-type H+-transporting ATPase 16kDa proteolipid subunit	-	GO:0003824//catalytic activity	GO:0009116//nucleoside metabolic process	gi|591464578|gb|EXL96035.1|/2.03503e-121/hypothetical protein FOIG_11575 [Fusarium oxysporum f. sp. cubense tropical race 4 54006]
FOIG_12999	954	1749	17	268.68	2.58	-6.70237	Down	0	0	K15104|1|6e-170|596|fgr:FG08375.1|solute carrier family 25 (mitochondrial oxoglutarate transporter), member 11	GO:0005634//nucleus;GO:0016021//integral component of membrane	GO:0003684//damaged DNA binding	GO:0006289//nucleotide-excision repair;GO:0055085//transmembrane transport	gi|587666628|gb|EWY88969.1|/4.61148e-173/mitochondrial 2-oxoglutarate/malate carrier protein [Fusarium oxysporum FOSC 3-a]
FOIG_09469	939	679	7	110.95	1.08	-6.68273	Down	1.3504e-199	3.3231e-198	K10599|1|2e-56|219|mtm:MYCTH_107891|pre-mRNA-processing factor 19 [EC:6.3.2.19]	-	GO:0003824//catalytic activity	GO:0009058//biosynthetic process	gi|591467360|gb|EXL98742.1|/5.12249e-177/phenazine biosynthesis protein [Fusarium oxysporum f. sp. cubense tropical race 4 54006]
FOIG_00629	1137	868	9	116.03	1.14	-6.66932	Down	1.09644e-254	3.32217e-253	K15102|1|0.0|721|fgr:FG01230.1|solute carrier family 25 (mitochondrial phosphate transporter), member 3	GO:0016021//integral component of membrane	-	GO:0006810//transport	gi|475664541|gb|EMT62336.1|/0/Putative mitochondrial phosphate carrier protein [Fusarium oxysporum f. sp. cubense race 4]
FOIG_07456	1056	189	2	27.3	0.27	-6.6598	Down	2.47502e-56	2.18106e-55	K12584|1|8e-56|217|ure:UREG_00738|scavenger mRNA-decapping enzyme DcpS [EC:3.-.-.-]	-	-	-	gi|591469148|gb|EXM00475.1|/0/hypothetical protein FOIG_07456 [Fusarium oxysporum f. sp. cubense tropical race 4 54006]
FOIG_10149	1008	662	7	100.39	1	-6.64947	Down	2.43484e-194	5.86579e-193	K12584|1|4e-59|228|ure:UREG_00738|scavenger mRNA-decapping enzyme DcpS [EC:3.-.-.-]	-	-	-	gi|475671688|gb|EMT68967.1|/0/hypothetical protein FOC4_g10005064 [Fusarium oxysporum f. sp. cubense race 4]
FOIG_06052	675	276	3	64.12	0.66	-6.60216	Down	1.29096e-81	1.52827e-80	K01607|1|2e-17|89.0|uma:UM05441.1|4-carboxymuconolactone decarboxylase [EC:4.1.1.44]	-	GO:0008171//O-methyltransferase activity	GO:0032259//methylation	gi|591471913|gb|EXM03173.1|/1.16207e-122/hypothetical protein FOIG_06052 [Fusarium oxysporum f. sp. cubense tropical race 4 54006]
FOIG_03931	492	91	1	29.87	0.31	-6.59029	Down	1.34088e-27	7.25614e-27	-	-	-	-	gi|587689452|gb|EWZ36057.1|/1.6289e-92/hypothetical protein FOZG_11828 [Fusarium oxysporum Fo47]
FOIG_14376	1622.83	588	7	58	0.61	-6.5711	Down	1.7426e-171	3.81099e-170	K16261|1|0.0|912|nhe:NECHADRAFT_51989|yeast amino acid transporter	GO:0016021//integral component of membrane	GO:0015171//amino acid transmembrane transporter activity	GO:0003333//amino acid transmembrane transport	gi|587737653|gb|EXA35369.1|/0/hypothetical protein FOVG_13463 [Fusarium oxysporum f. sp. pisi HDV247]
FOIG_08982	1362	172	2	19.05	0.21	-6.50326	Down	4.42246e-51	3.62763e-50	K00540|1|2e-156|551|afm:AFUA_5G03930|[EC:1.-.-.-];K00155|2|3e-49|196|afm:AFUA_1G01670|[EC:1.2.1.-];K00001|3|3e-32|139|kla:KLLA0B00451g|alcohol dehydrogenase [EC:1.1.1.1];K00121|4|5e-20|99.0|zro:ZYRO0F11704g|S-(hydroxymethyl)glutathione dehydrogenase / alcohol dehydrogenase [EC:1.1.1.284 1.1.1.1]	-	GO:0008270//zinc ion binding;GO:0016491//oxidoreductase activity	GO:0055114//oxidation-reduction process	gi|591467732|gb|EXL99103.1|/0/S-(hydroxymethyl)glutathione dehydrogenase/alcohol dehydrogenase [Fusarium oxysporum f. sp. cubense tropical race 4 54006]
FOIG_15439	1014	84	1	12.66	0.14	-6.49871	Down	1.94742e-25	9.95862e-25	K05986|1|8e-77|286|aor:AOR_1_1366164|[EC:3.1.30.1]	-	GO:0003676//nucleic acid binding;GO:0004519//endonuclease activity;GO:0008254//3'-nucleotidase activity	GO:0006308//DNA catabolic process;GO:0016311//dephosphorylation;GO:0090305//nucleic acid phosphodiester bond hydrolysis	gi|591459781|gb|EXL91401.1|/0/hypothetical protein FOIG_15439 [Fusarium oxysporum f. sp. cubense tropical race 4 54006]
FOIG_16051	1242	89	1	10.85	0.12	-6.49852	Down	5.56398e-27	2.96315e-26	K00100|1|3e-38|159|afm:AFUA_1G06800|[EC:1.1.1.-];K13954|2|3e-16|86.3|kla:KLLA0C19382g|alcohol dehydrogenase [EC:1.1.1.1]	-	GO:0016491//oxidoreductase activity;GO:0046872//metal ion binding	GO:0055114//oxidation-reduction process	gi|475672462|gb|EMT69626.1|/0/1,3-propanediol dehydrogenase [Fusarium oxysporum f. sp. cubense race 4]
FOIG_04659	447	1086	13	396.83	4.49	-6.46566	Down	0	0	-	-	-	-	gi|475676636|gb|EMT73662.1|/2.65154e-82/hypothetical protein FOC4_g10002152 [Fusarium oxysporum f. sp. cubense race 4]
FOIG_01608	1623	329	4	30.4	0.35	-6.44057	Down	2.2203e-96	3.0573e-95	K05841|1|4e-47|189|fgr:FG07850.1|sterol 3beta-glucosyltransferase [EC:2.4.1.173];K08139|2|3e-39|163|sce:YDR345C|MFS transporter, SP family, sugar:H+ symporter	GO:0016021//integral component of membrane	GO:0022891//substrate-specific transmembrane transporter activity	GO:0055085//transmembrane transport	gi|342880671|gb|EGU81703.1|/0/hypothetical protein FOXB_07789 [Fusarium oxysporum Fo5176]
FOIG_16437	1071	79	1	11.24	0.13	-6.43399	Down	6.7935e-24	3.32804e-23	K10675|1|0.0|696|fgr:FG05805.1|cyanide hydratase [EC:4.2.1.66]	-	GO:0016810//hydrolase activity, acting on carbon-nitrogen (but not peptide) bonds	GO:0006807//nitrogen compound metabolic process	gi|475670559|gb|EMT67912.1|/0/Cyanide hydratase [Fusarium oxysporum f. sp. cubense race 4]
FOIG_16589	1599	485	6	45.51	0.53	-6.42405	Down	2.57344e-141	4.86267e-140	K09252|1|4e-135|481|pno:SNOG_11318|feruloyl esterase [EC:3.1.1.73]	-	GO:0016787//hydrolase activity	GO:0008152//metabolic process	gi|475667137|gb|EMT64927.1|/0/Putative feruloyl esterase B-2 [Fusarium oxysporum f. sp. cubense race 4]
FOIG_01602	1434	163	2	17.12	0.2	-6.41954	Down	2.6483e-48	2.0985e-47	K01533|1|3e-35|149|fgr:FG11573.1|Cu2+-exporting ATPase [EC:3.6.3.4];K17866|2|4e-06|52.8|pan:PODANSg1509|diphthamide biosynthesis protein 2	GO:0071627//integral component of fungal-type vacuolar membrane	GO:0005215//transporter activity	GO:0034220//ion transmembrane transport	gi|591477397|gb|EXM08518.1|/0/hypothetical protein FOIG_01602 [Fusarium oxysporum f. sp. cubense tropical race 4 54006]
FOIG_01677	1365	76	1	8.29	0.1	-6.3733	Down	5.7136e-23	2.72904e-22	K00517|1|2e-34|105|afm:AFUA_3G03450|[EC:1.14.-.-];K07824|3|3e-31|119|bfu:BC1G_02530|benzoate 4-monooxygenase [EC:1.14.13.12]	-	-	-	gi|591477478|gb|EXM08599.1|/0/hypothetical protein FOIG_01677 [Fusarium oxysporum f. sp. cubense tropical race 4 54006]
FOIG_14150	1735	75	1	6.47	0.08	-6.33762	Down	1.16157e-22	5.50035e-22	K00517|1|2e-18|94.4|afm:AFUA_3G14760|[EC:1.14.-.-];K14338|5|2e-13|77.8|pan:PODANSg3804|cytochrome P450 / NADPH-cytochrome P450 reductase [EC:1.14.14.1 1.6.2.4]	-	GO:0004497//monooxygenase activity;GO:0005506//iron ion binding;GO:0016705//oxidoreductase activity, acting on paired donors, with incorporation or reduction of molecular oxygen;GO:0020037//heme binding	GO:0055114//oxidation-reduction process	gi|475672454|gb|EMT69618.1|/0/Cytochrome P450 1A1 [Fusarium oxysporum f. sp. cubense race 4]
FOIG_01606	1416	227	3	24.15	0.3	-6.33092	Down	1.69875e-66	1.71697e-65	K01533|1|5e-31|135|fgr:FG11573.1|Cu2+-exporting ATPase [EC:3.6.3.4];K17866|2|6e-13|75.5|pan:PODANSg1509|diphthamide biosynthesis protein 2	-	-	-	gi|591477401|gb|EXM08522.1|/0/hypothetical protein FOIG_01606 [Fusarium oxysporum f. sp. cubense tropical race 4 54006]
FOIG_12518	1050	76	1	11.04	0.14	-6.30117	Down	5.7136e-23	2.72809e-22	K01792|1|5e-99|360|act:ACLA_048260|glucose-6-phosphate 1-epimerase [EC:5.1.3.15];K00100|2|4e-98|357|afm:AFUA_4G08890|[EC:1.1.1.-];K18097|5|1e-15|83.6|smp:SMAC1090|glycerol 2-dehydrogenase (NADP+) [EC:1.1.1.156]	-	GO:0016491//oxidoreductase activity	GO:0055114//oxidation-reduction process	gi|591463173|gb|EXL94672.1|/0/alcohol dehydrogenase [Fusarium oxysporum f. sp. cubense tropical race 4 54006]
FOIG_11031	234	73	1	57.39	0.74	-6.27713	Down	4.79842e-22	2.23525e-21	-	-	-	GO:0030435//sporulation resulting in formation of a cellular spore;GO:0048315	gi|587670084|gb|EWY92425.1|/4.48839e-37/conidiation-specific protein 10 [Fusarium oxysporum FOSC 3-a]
FOIG_01730	315	144	2	78.73	1.03	-6.2562	Down	1.8943e-42	1.3586e-41	-	-	-	-	gi|451039725|gb|AGF29844.1|/1.59419e-58/putative pathogenicity protein [Fusarium oxysporum]
FOIG_14557	1119	2011	28	273.33	3.59	-6.25052	Down	0	0	K03380|1|1e-12|74.3|smp:SMAC7153|phenol 2-monooxygenase [EC:1.14.13.7];K14326|2|5e-09|62.0|ttt:THITE_130005|regulator of nonsense transcripts 1 [EC:3.6.4.-];K06674|3|8e-07|54.7|pte:PTT_09563|structural maintenance of chromosome 2;K14950|4|2e-06|53.1|ani:AN3146.2|cation-transporting ATPase 13A1 [EC:3.6.3.-]	-	-	-	gi|591460765|gb|EXL92349.1|/0/hypothetical protein FOIG_14557 [Fusarium oxysporum f. sp. cubense tropical race 4 54006]
FOIG_06447	588	18716	268	5049.94	68.28	-6.20866	Down	0	0	K16075|1|9e-14|76.3|ani:AN8715.2|magnesium transporter;K05747|4|1e-13|75.5|cne:CNE05050|Wiskott-Aldrich syndrome protein	-	-	-	gi|342885978|gb|EGU85927.1|/1.96176e-103/hypothetical protein FOXB_03594 [Fusarium oxysporum Fo5176]
FOIG_10239	519	136	2	42.08	0.58	-6.18094	Down	5.4748e-40	3.75243e-39	-	-	-	-	gi|517325805|emb|CCT75657.1|/6.92981e-87/uncharacterized protein FFUJ_11689 [Fusarium fujikuroi IMI 58289]
FOIG_11458	864	69	1	12.31	0.17	-6.17815	Down	8.17118e-21	3.6769e-20	-	GO:0016021//integral component of membrane	-	GO:0006950//response to stress	gi|591464456|gb|EXL95913.1|/3.10088e-162/hypothetical protein FOIG_11458 [Fusarium oxysporum f. sp. cubense tropical race 4 54006]
FOIG_10404	1053	132	2	19.12	0.27	-6.14598	Down	9.28486e-39	6.23645e-38	K12584|1|6e-62|237|ure:UREG_00738|scavenger mRNA-decapping enzyme DcpS [EC:3.-.-.-]	-	-	-	gi|591465949|gb|EXL97363.1|/0/hypothetical protein FOIG_10404 [Fusarium oxysporum f. sp. cubense tropical race 4 54006]
FOIG_16004	519	66	1	20.42	0.29	-6.13779	Down	6.83598e-20	2.99191e-19	-	-	-	-	gi|475676849|gb|EMT73871.1|/2.45331e-100/hypothetical protein FOC4_h10017192, partial [Fusarium oxysporum f. sp. cubense race 4]
FOIG_07083	1068	64	1	9.13	0.13	-6.13403	Down	2.81422e-19	1.2075e-18	K00459|1|5e-176|616|fgr:FG10065.1|nitronate monooxygenase [EC:1.13.12.16]	-	GO:0018580//nitronate monooxygenase activity	GO:0055114//oxidation-reduction process	gi|475665851|gb|EMT63643.1|/0/Nitronate monooxygenase [Fusarium oxysporum f. sp. cubense race 4]
FOIG_06580	1326	257	4	29.27	0.43	-6.08894	Down	3.22252e-74	3.5577e-73	-	-	-	-	gi|475668508|gb|EMT66295.1|/0/Putative protein ydcJ [Fusarium oxysporum f. sp. cubense race 4]
FOIG_04864	972	1520	24	239.5	3.57	-6.06796	Down	0	0	K12584|1|5e-45|181|ure:UREG_00738|scavenger mRNA-decapping enzyme DcpS [EC:3.-.-.-]	-	-	-	gi|591473467|gb|EXM04679.1|/0/hypothetical protein FOIG_04864 [Fusarium oxysporum f. sp. cubense tropical race 4 54006]
FOIG_11393	432	316	5	119.99	1.79	-6.06681	Down	7.52492e-91	9.81164e-90	K01607|1|3e-62|236|nhe:NECHADRAFT_52308|4-carboxymuconolactone decarboxylase [EC:4.1.1.44]	-	GO:0051920//peroxiredoxin activity	GO:0055114//oxidation-reduction process	gi|475664862|gb|EMT62656.1|/9.90239e-77/4-carboxymuconolactone decarboxylase [Fusarium oxysporum f. sp. cubense race 4]
FOIG_03892	5928	54	1	1.34	0.02	-6.06609	Down	3.2795e-16	1.26615e-15	K11369|1|3e-100|367|ani:AN3929.2|retrograde regulation protein 2;K01939|2|3e-51|205|pte:PTT_16160|adenylosuccinate synthase [EC:6.3.4.4];K13336|3|4e-44|181|afv:AFLA_048740|peroxin-3;K08192|4|3e-40|168|tre:TRIREDRAFT_81022|MFS transporter, ACS family, allantoate permease	-	-	-	gi|591476189|gb|EXM07361.1|/0/hypothetical protein FOIG_03892 [Fusarium oxysporum f. sp. cubense tropical race 4 54006]
FOIG_06549	1341	2276	36	256.2	3.83	-6.06378	Down	0	0	K01613|1|0.0|870|fgr:FG02001.1|phosphatidylserine decarboxylase [EC:4.1.1.65]	-	GO:0004609//phosphatidylserine decarboxylase activity	GO:0008654//phospholipid biosynthetic process	gi|475668481|gb|EMT66268.1|/0/C2 domain-containing protein C31G5.15 [Fusarium oxysporum f. sp. cubense race 4]
FOIG_00399	792	61	1	11.94	0.18	-6.05166	Down	2.34672e-18	9.80009e-18	-	-	-	-	gi|591479142|gb|EXM10202.1|/2.35564e-150/hypothetical protein FOIG_00399 [Fusarium oxysporum f. sp. cubense tropical race 4 54006]
FOIG_09656	2331	62	1	3.95	0.06	-6.04075	Down	1.15752e-18	4.88281e-18	K02320|1|2e-34|147|aor:AOR_1_946054|DNA polymerase alpha subunit A [EC:2.7.7.7];K01230|2|8e-16|85.9|pte:PTT_08985|mannosyl-oligosaccharide alpha-1,2-mannosidase [EC:3.2.1.113]	-	-	-	gi|591466703|gb|EXL98096.1|/0/hypothetical protein FOIG_09656 [Fusarium oxysporum f. sp. cubense tropical race 4 54006]
FOIG_09676	675	494	8	114.77	1.75	-6.03525	Down	5.16556e-141	9.72058e-140	K13993|1|5e-23|107|nfi:NFIA_077000|HSP20 family protein	-	-	-	gi|591466725|gb|EXL98118.1|/1.67414e-129/hypothetical protein FOIG_09676 [Fusarium oxysporum f. sp. cubense tropical race 4 54006]
FOIG_04218	1698	682	11	60.15	0.92	-6.03079	Down	3.25932e-194	7.83832e-193	K16261|1|0.0|936|nhe:NECHADRAFT_70094|yeast amino acid transporter	GO:0016021//integral component of membrane	GO:0015171//amino acid transmembrane transporter activity	GO:0003333//amino acid transmembrane transport	gi|475668209|gb|EMT65997.1|/0/General amino acid permease AGP2 [Fusarium oxysporum f. sp. cubense race 4]
FOIG_14630	2349	6107	99	386.16	5.91	-6.0299	Down	0	0	K01178|1|4e-26|120|sce:YIR019C|glucoamylase [EC:3.2.1.3]	-	-	GO:0055085//transmembrane transport	gi|475677232|gb|EMT74244.1|/0/Sexual differentiation process protein isp4 [Fusarium oxysporum f. sp. cubense race 4]
FOIG_05544	735	13644	222	2892.54	44.44	-6.02433	Down	0	0	K14297|1|1e-22|106|tbl:TBLA_0B06810|nuclear pore complex protein Nup98-Nup96	GO:0005737//cytoplasm	GO:0003924//GTPase activity;GO:0016887//ATPase activity	GO:0006281//DNA repair	gi|475666326|gb|EMT64117.1|/1.42143e-143/Stress protein DDR48 [Fusarium oxysporum f. sp. cubense race 4]
FOIG_13825	1482	360	6	36.54	0.57	-6.00237	Down	7.12606e-103	1.03403e-101	K01078|1|0.0|706|afm:AFUA_7G00800|acid phosphatase [EC:3.1.3.2]	-	GO:0003993//acid phosphatase activity;GO:0046872//metal ion binding	GO:0016311//dephosphorylation	gi|475672561|gb|EMT69719.1|/0/Acid phosphatase [Fusarium oxysporum f. sp. cubense race 4]
FOIG_01831	1089	119	2	16.64	0.26	-6	Down	9.07544e-35	5.6362e-34	K10675|1|4e-31|135|mgr:MGG_17823|cyanide hydratase [EC:4.2.1.66]	-	GO:0016810//hydrolase activity, acting on carbon-nitrogen (but not peptide) bonds	GO:0006807//nitrogen compound metabolic process	gi|591477647|gb|EXM08768.1|/0/aliphatic nitrilase [Fusarium oxysporum f. sp. cubense tropical race 4 54006]
FOIG_08243	1086	3312	57	479.52	7.55	-5.98897	Down	0	0	K00273|1|0.0|696|fgr:FG09652.1|D-amino-acid oxidase [EC:1.4.3.3]	-	GO:0003884//D-amino-acid oxidase activity	GO:0055114//oxidation-reduction process	gi|591468913|gb|EXM00257.1|/0/D-amino-acid oxidase [Fusarium oxysporum f. sp. cubense tropical race 4 54006]
FOIG_01679	666	59	1	13.91	0.22	-5.98248	Down	9.63836e-18	3.95187e-17	K00287|1|3e-10|64.7|kla:KLLA0C07018g|dihydrofolate reductase [EC:1.5.1.3]	-	-	-	gi|591477480|gb|EXM08601.1|/1.2426e-129/hypothetical protein FOIG_01679 [Fusarium oxysporum f. sp. cubense tropical race 4 54006]
FOIG_12561	630	298	5	74.59	1.18	-5.98212	Down	2.49608e-85	3.09334e-84	K00680|1|2e-46|184|ani:AN9204.2|[EC:2.3.1.-]	-	GO:0008080//N-acetyltransferase activity	GO:0008152//metabolic process	gi|475676754|gb|EMT73776.1|/1.70417e-122/SPBc2 prophage-derived uncharacterized N-acetyltransferase YokL [Fusarium oxysporum f. sp. cubense race 4]
FOIG_16268	3540	60	1	2.5	0.04	-5.96578	Down	4.7565e-18	1.9708e-17	-	-	-	-	gi|591458823|gb|EXL90498.1|/0/hypothetical protein FOIG_16268 [Fusarium oxysporum f. sp. cubense tropical race 4 54006]
FOIG_13946	1782	59	1	4.95	0.08	-5.95128	Down	9.63836e-18	3.95069e-17	-	-	-	-	gi|591461502|gb|EXL93059.1|/0/hypothetical protein FOIG_13946 [Fusarium oxysporum f. sp. cubense tropical race 4 54006]
FOIG_13118	909	351	6	59.36	0.96	-5.95031	Down	4.08242e-100	5.80142e-99	K01726|1|2e-23|109|afm:AFUA_3G03410|[EC:4.2.1.-];K07511|2|4e-22|105|nhe:NECHADRAFT_83007|enoyl-CoA hydratase [EC:4.2.1.17];K05607|3|1e-21|103|lbc:LACBIDRAFT_245955|methylglutaconyl-CoA hydratase [EC:4.2.1.18]	-	GO:0016853//isomerase activity	GO:0008152//metabolic process	gi|475663563|gb|EMT61358.1|/2.7726e-172/3-hydroxypropionyl-coenzyme A dehydratase [Fusarium oxysporum f. sp. cubense race 4]
FOIG_15015	2070	60	1	4.32	0.07	-5.94753	Down	4.7565e-18	1.97139e-17	K01212|1|0.0|672|nfi:NFIA_042050|levanase [EC:3.2.1.65];K01193|2|0.0|656|afm:AFUA_5G00480|beta-fructofuranosidase [EC:3.2.1.26]	-	GO:0004553//hydrolase activity, hydrolyzing O-glycosyl compounds	GO:0005975//carbohydrate metabolic process	gi|591460325|gb|EXL91925.1|/0/hypothetical protein FOIG_15015 [Fusarium oxysporum f. sp. cubense tropical race 4 54006]
FOIG_15023	2043	233	4	16.99	0.28	-5.92312	Down	7.39688e-67	7.51488e-66	K00485|1|2e-13|77.4|tre:TRIREDRAFT_76905|dimethylaniline monooxygenase (N-oxide forming) [EC:1.14.13.8];K03379|5|7e-08|59.3|pic:PICST_57936|cyclohexanone monooxygenase [EC:1.14.13.22]	-	GO:0004497//monooxygenase activity	GO:0055114//oxidation-reduction process	gi|591460334|gb|EXL91934.1|/0/hypothetical protein FOIG_15023 [Fusarium oxysporum f. sp. cubense tropical race 4 54006]
FOIG_10415	420	57	1	22.34	0.37	-5.91596	Down	3.9545e-17	1.5841e-16	-	-	-	-	gi|587684576|gb|EWZ31181.1|/1.65211e-76/hypothetical protein FOZG_15589 [Fusarium oxysporum Fo47]
FOIG_01784	2088	228	4	16.26	0.27	-5.91222	Down	2.51442e-65	2.49555e-64	K03549|1|0.0|930|ttt:THITE_2142595|KUP system potassium uptake protein	GO:0016020//membrane	GO:0015079//potassium ion transmembrane transporter activity	GO:0071805//potassium ion transmembrane transport	gi|591477595|gb|EXM08716.1|/0/potassium uptake protein [Fusarium oxysporum f. sp. cubense tropical race 4 54006]
FOIG_12533	1320	2580	46	295.21	4.97	-5.89235	Down	0	0	K11244|1|8e-07|55.1|spo:SPBC30B4.01c|cell wall integrity and stress response component;K15109|2|1e-06|54.7|cci:CC1G_01742|solute carrier family 25 (mitochondrial carnitine/acylcarnitine transporter), member 20/29	-	-	-	gi|475676780|gb|EMT73802.1|/0/Stabilin-2 [Fusarium oxysporum f. sp. cubense race 4]
FOIG_09795	999	223	4	34.14	0.58	-5.87927	Down	8.53142e-64	8.29973e-63	K12584|1|3e-51|202|ure:UREG_00738|scavenger mRNA-decapping enzyme DcpS [EC:3.-.-.-]	-	-	-	gi|591466852|gb|EXL98245.1|/0/hypothetical protein FOIG_09795 [Fusarium oxysporum f. sp. cubense tropical race 4 54006]
FOIG_13502	675	1325	24	307.83	5.26	-5.87093	Down	0	0	-	-	-	-	gi|475674055|gb|EMT71161.1|/1.67414e-129/hypothetical protein FOC4_g10009658 [Fusarium oxysporum f. sp. cubense race 4]
FOIG_16817	969	494	9	78.09	1.34	-5.86483	Down	1.49073e-139	2.77114e-138	K12584|1|2e-58|225|ure:UREG_00738|scavenger mRNA-decapping enzyme DcpS [EC:3.-.-.-];K14404|2|6e-08|58.2|fgr:FG00954.1|cleavage and polyadenylation specificity factor subunit 4	-	-	-	gi|591458049|gb|EXL89903.1|/0/hypothetical protein FOIG_16817 [Fusarium oxysporum f. sp. cubense tropical race 4 54006]
FOIG_03917	1419.29	488	8	46.6	0.8	-5.86419	Down	3.5747e-139	6.63611e-138	K00574|1|0.0|666|ang:ANI_1_642024|cyclopropane-fatty-acyl-phospholipid synthase [EC:2.1.1.79]	-	-	GO:0008610//lipid biosynthetic process	gi|591474124|gb|EXM05313.1|/0/cyclopropane-fatty-acyl-phospholipid synthase [Fusarium oxysporum f. sp. cubense tropical race 4 54006]
FOIG_11660	228	371	7	301.43	5.37	-5.81076	Down	8.4265e-105	1.23973e-103	-	-	-	-	gi|475669935|gb|EMT67304.1|/5.32804e-38/hypothetical protein FOC4_g10005383 [Fusarium oxysporum f. sp. cubense race 4]
FOIG_07594	963	210	4	33.41	0.6	-5.79917	Down	8.06336e-60	7.44427e-59	-	-	-	-	gi|591469290|gb|EXM00617.1|/0/mesaconyl-C4 CoA hydratase [Fusarium oxysporum f. sp. cubense tropical race 4 54006]
FOIG_01891	1293	103	2	12.04	0.22	-5.77419	Down	7.1613e-30	4.0707e-29	K01238|1|1e-70|266|afm:AFUA_2G09350|[EC:3.2.1.-];K01210|2|8e-27|121|cne:CNE03150|glucan 1,3-beta-glucosidase [EC:3.2.1.58]	-	GO:0004553//hydrolase activity, hydrolyzing O-glycosyl compounds	GO:0005975//carbohydrate metabolic process	gi|591477721|gb|EXM08842.1|/0/hypothetical protein FOIG_01891 [Fusarium oxysporum f. sp. cubense tropical race 4 54006]
FOIG_06163	834	349	7	66.62	1.22	-5.771	Down	4.40158e-98	6.14702e-97	-	-	GO:0003700//sequence-specific DNA binding transcription factor activity;GO:0043565//sequence-specific DNA binding	GO:0006355//regulation of transcription, DNA-templated	gi|587673044|gb|EWY95377.1|/1.22556e-148/hypothetical protein FOYG_04440 [Fusarium oxysporum FOSC 3-a]
FOIG_12646	1350	3193	62	356.93	6.54	-5.77021	Down	0	0	-	-	GO:0008168//methyltransferase activity	GO:0032259//methylation	gi|591462944|gb|EXL94450.1|/0/hypothetical protein FOIG_12646 [Fusarium oxysporum f. sp. cubense tropical race 4 54006]
FOIG_13157	825	54	1	9.78	0.18	-5.76377	Down	3.2795e-16	1.26579e-15	K00598|1|2e-32|139|uma:UM02124.1|trans-aconitate 2-methyltransferase [EC:2.1.1.144]	-	GO:0008168//methyltransferase activity	GO:0032259//methylation	gi|587754088|gb|EXA51804.1|/3.62982e-166/hypothetical protein FOVG_00345 [Fusarium oxysporum f. sp. pisi HDV247]
FOIG_09014	3285	156	3	7.01	0.13	-5.75283	Down	1.05249e-44	7.84296e-44	K01539|1|0.0|1344|bfu:BC1G_04401|sodium/potassium-transporting ATPase subunit alpha [EC:3.6.3.9]	GO:0016021//integral component of membrane	GO:0005524//ATP binding;GO:0019829//cation-transporting ATPase activity;GO:0046872//metal ion binding	GO:0008152//metabolic process	gi|591467767|gb|EXL99138.1|/0/H+/K+-exchanging ATPase [Fusarium oxysporum f. sp. cubense tropical race 4 54006]
FOIG_00903	234	50	1	39.31	0.74	-5.73123	Down	5.48104e-15	2.02572e-14	-	-	-	-	gi|475664265|gb|EMT62060.1|/4.9625e-36/hypothetical protein FOC4_g10015138 [Fusarium oxysporum f. sp. cubense race 4]
FOIG_04460	1104	50	1	6.89	0.13	-5.72792	Down	5.48104e-15	2.02517e-14	-	-	-	-	gi|591474878|gb|EXM06067.1|/0/hypothetical protein FOIG_04460 [Fusarium oxysporum f. sp. cubense tropical race 4 54006]
FOIG_09042	2049	101	2	7.34	0.14	-5.71228	Down	2.92322e-29	1.63796e-28	K00276|1|0.0|1249|nhe:NECHADRAFT_104867|primary-amine oxidase [EC:1.4.3.21]	-	GO:0005507//copper ion binding;GO:0008131//primary amine oxidase activity;GO:0048038//quinone binding	GO:0009308//amine metabolic process;GO:0055114//oxidation-reduction process	gi|587748530|gb|EXA46246.1|/0/primary-amine oxidase [Fusarium oxysporum f. sp. pisi HDV247]
FOIG_10956	951	659	14	106.25	2.13	-5.64047	Down	7.0153e-183	1.61106e-181	K00344|1|2e-28|126|ani:AN8515.2|NADPH2:quinone reductase [EC:1.6.5.5]	-	GO:0008270//zinc ion binding;GO:0016491//oxidoreductase activity	GO:0055114//oxidation-reduction process	gi|475663365|gb|EMT61160.1|/1.7389e-180/Zeta-crystallin [Fusarium oxysporum f. sp. cubense race 4]
FOIG_13749	987	48	1	7.44	0.15	-5.63227	Down	2.23606e-14	8.07753e-14	-	GO:0016021//integral component of membrane	-	GO:0006950//response to stress	gi|591461789|gb|EXL93336.1|/0/hypothetical protein FOIG_13749 [Fusarium oxysporum f. sp. cubense tropical race 4 54006]
FOIG_11229	3576	48	1	1.98	0.04	-5.62936	Down	2.23606e-14	8.07965e-14	K00777|1|3e-16|87.8|afm:AFUA_7G07100|[EC:2.4.2.-];K16261|2|1e-14|82.8|pno:SNOG_04691|yeast amino acid transporter	-	-	-	gi|591464818|gb|EXL96266.1|/0/hypothetical protein FOIG_11229 [Fusarium oxysporum f. sp. cubense tropical race 4 54006]
FOIG_08797	1488	49	1	4.95	0.1	-5.62936	Down	1.10727e-14	4.04451e-14	-	-	GO:0045735//nutrient reservoir activity	-	gi|475674231|gb|EMT71337.1|/0/Oxalate decarboxylase oxdC [Fusarium oxysporum f. sp. cubense race 4]
FOIG_14676	1041	465	10	68.17	1.38	-5.6264	Down	2.67018e-129	4.64949e-128	K07393|1|2e-167|587|nhe:NECHADRAFT_51934|putative glutathione S-transferase;K06974|3|1e-121|436|ani:AN3192.2|archaemetzincin [EC:3.4.-.-]	-	GO:0016740//transferase activity	GO:0008152//metabolic process	gi|475677280|gb|EMT74292.1|/0/Glutathione S-transferase omega-like 2 [Fusarium oxysporum f. sp. cubense race 4]
FOIG_14558	1029	882	19	130.89	2.66	-5.62078	Down	6.80558e-244	1.97923e-242	K10675|1|1e-58|226|ssl:SS1G_13754|cyanide hydratase [EC:4.2.1.66]	-	GO:0016810//hydrolase activity, acting on carbon-nitrogen (but not peptide) bonds	GO:0006807//nitrogen compound metabolic process	gi|475669368|gb|EMT67130.1|/0/Aliphatic nitrilase [Fusarium oxysporum f. sp. cubense race 4]
FOIG_14227	633	139	3	34.61	0.71	-5.60723	Down	1.61528e-39	1.09836e-38	-	-	-	-	gi|475674144|gb|EMT71250.1|/1.5107e-118/hypothetical protein FOC4_g10009749 [Fusarium oxysporum f. sp. cubense race 4]
FOIG_08652	1002	137	3	20.91	0.43	-5.60371	Down	6.56498e-39	4.42252e-38	-	-	-	-	gi|475674373|gb|EMT71479.1|/0/hypothetical protein FOC4_g10009981 [Fusarium oxysporum f. sp. cubense race 4]
FOIG_04556	429	364	8	139.31	2.89	-5.59109	Down	2.78854e-101	3.99159e-100	-	-	GO:0051213//dioxygenase activity	GO:0055114//oxidation-reduction process	gi|591437704|gb|EXL70483.1|/2.61343e-77/biphenyl-2,3-diol 1,2-dioxygenase [Fusarium oxysporum f. sp. conglutinans race 2 54008]
FOIG_00510	444	136	3	50.07	1.04	-5.58929	Down	1.32321e-38	8.84887e-38	-	-	-	-	gi|475668962|gb|EMT66748.1|/3.47318e-82/hypothetical protein FOC4_g10003081 [Fusarium oxysporum f. sp. cubense race 4]
FOIG_11577	2157	674	15	46.5	0.98	-5.56831	Down	4.47232e-186	1.04273e-184	-	-	-	-	gi|591464580|gb|EXL96037.1|/0/hypothetical protein FOIG_11577 [Fusarium oxysporum f. sp. cubense tropical race 4 54006]
FOIG_15692	1266	9667	217	1155.22	24.49	-5.55983	Down	0	0	K17649|1|6e-38|158|ang:ANI_1_2158014|demethylsterigmatocystin 6-O-methyltransferase [EC:2.1.1.109]	-	GO:0008171//O-methyltransferase activity	GO:0032259//methylation	gi|591459482|gb|EXL91118.1|/0/catechol O-methyltransferase [Fusarium oxysporum f. sp. cubense tropical race 4 54006]
FOIG_03993	999	88	2	13.47	0.29	-5.53755	Down	2.6801e-25	1.36546e-24	K00022|1|6e-34|144|ztr:MYCGRDRAFT_65829|3-hydroxyacyl-CoA dehydrogenase [EC:1.1.1.35]	-	GO:0003857//3-hydroxyacyl-CoA dehydrogenase activity;GO:0070403//NAD+ binding	GO:0006631//fatty acid metabolic process;GO:0055114//oxidation-reduction process	gi|591474209|gb|EXM05398.1|/0/hypothetical protein FOIG_03993 [Fusarium oxysporum f. sp. cubense tropical race 4 54006]
FOIG_10819	2082	3220	74	230.35	5	-5.52576	Down	0	0	K03885|1|0.0|1293|fgr:FG02477.1|NADH dehydrogenase [EC:1.6.99.3]	-	GO:0005509//calcium ion binding;GO:0016491//oxidoreductase activity;GO:0050660//flavin adenine dinucleotide binding	GO:0055114//oxidation-reduction process	gi|591465727|gb|EXL97151.1|/0/NADH dehydrogenase [Fusarium oxysporum f. sp. cubense tropical race 4 54006]
FOIG_03180	2085	1590	36	111.93	2.43	-5.5255	Down	0	0	K09248|1|4e-18|93.6|tdl:TDEL_0B07490|proline utilization trans-activator	GO:0005634//nucleus	GO:0000981//sequence-specific DNA binding RNA polymerase II transcription factor activity;GO:0003677//DNA binding;GO:0008270//zinc ion binding	GO:0006357//regulation of transcription from RNA polymerase II promoter	gi|591475166|gb|EXM06338.1|/0/hypothetical protein FOIG_03180 [Fusarium oxysporum f. sp. cubense tropical race 4 54006]
FOIG_11814	627	173	4	43.53	0.95	-5.51794	Down	1.5254e-48	1.21362e-47	-	-	-	-	gi|475662492|gb|EMT60288.1|/5.98905e-120/hypothetical protein FOC4_g10011556 [Fusarium oxysporum f. sp. cubense race 4]
FOIG_10332	684	86	2	19.7	0.43	-5.51772	Down	1.08715e-24	5.454e-24	K17806|1|2e-15|82.4|cim:CIMG_09959|mitochondrial import inner membrane translocase subunit TIM23	GO:0016021//integral component of membrane	-	-	gi|475670194|gb|EMT67563.1|/5.93008e-130/hypothetical protein FOC4_g10005664 [Fusarium oxysporum f. sp. cubense race 4]
FOIG_12906	1716	131	3	11.43	0.25	-5.51475	Down	4.3913e-37	2.85746e-36	K05909|1|2e-123|442|mgr:MGG_11608|[EC:1.10.3.2]	-	GO:0005507//copper ion binding;GO:0016491//oxidoreductase activity	GO:0055114//oxidation-reduction process	gi|591462838|gb|EXL94350.1|/0/hypothetical protein FOIG_12906 [Fusarium oxysporum f. sp. cubense tropical race 4 54006]
FOIG_13449	702	2237	52	498.21	10.94	-5.50907	Down	0	0	-	-	-	-	gi|475674008|gb|EMT71114.1|/2.69144e-133/hypothetical protein FOC4_g10009605 [Fusarium oxysporum f. sp. cubense race 4]
FOIG_14195	843	127	3	23.26	0.52	-5.4832	Down	7.21242e-36	4.57208e-35	-	-	GO:0046983//protein dimerization activity	-	gi|475674175|gb|EMT71281.1|/8.1467e-160/hypothetical protein FOC4_g10009779 [Fusarium oxysporum f. sp. cubense race 4]
FOIG_11282	1230	210	5	25.86	0.58	-5.47853	Down	1.79977e-58	1.63417e-57	-	GO:0016021//integral component of membrane	-	-	gi|591464872|gb|EXL96320.1|/0/hypothetical protein FOIG_11282 [Fusarium oxysporum f. sp. cubense tropical race 4 54006]
FOIG_08712	834	125	3	23.16	0.52	-5.47698	Down	2.91994e-35	1.83326e-34	-	-	-	-	gi|475674316|gb|EMT71422.1|/6.53202e-162/hypothetical protein FOC4_g10009922 [Fusarium oxysporum f. sp. cubense race 4]
FOIG_11994	855	166	4	29.95	0.68	-5.46088	Down	2.03786e-46	1.55651e-45	-	-	GO:0005509//calcium ion binding	-	gi|591464014|gb|EXL95488.1|/3.38727e-169/hypothetical protein FOIG_11994 [Fusarium oxysporum f. sp. cubense tropical race 4 54006]
FOIG_15696	597	327	8	86.78	2	-5.43929	Down	4.8489e-90	6.26305e-89	K12468|1|3e-71|267|ang:ANI_1_1572034|phenylacrylic acid decarboxylase [EC:4.1.1.-]	-	GO:0016829//lyase activity	GO:0008152//metabolic process	gi|475676968|gb|EMT73985.1|/8.02173e-108/Phenylacrylic acid decarboxylase [Fusarium oxysporum f. sp. cubense race 4]
FOIG_04764	972	41	1	6.46	0.15	-5.4285	Down	3.02684e-12	1.00306e-11	K10675|1|7e-62|237|pcs:Pc18g02620|cyanide hydratase [EC:4.2.1.66]	-	GO:0016810//hydrolase activity, acting on carbon-nitrogen (but not peptide) bonds	GO:0006807//nitrogen compound metabolic process	gi|475672700|gb|EMT69823.1|/0/Aliphatic nitrilase [Fusarium oxysporum f. sp. cubense race 4]
FOIG_14993	1524	83	2	8.18	0.19	-5.42803	Down	8.86498e-24	4.33049e-23	K13336|1|5e-53|208|afv:AFLA_048740|peroxin-3;K01939|2|3e-44|179|pte:PTT_16160|adenylosuccinate synthase [EC:6.3.4.4];K11369|3|2e-43|177|ani:AN3929.2|retrograde regulation protein 2;K13095|4|4e-42|172|fgr:FG02080.1|splicing factor 1;K03448|5|6e-40|165|tre:TRIREDRAFT_70349|MFS transporter, ACS family, pantothenate transporter	GO:0016021//integral component of membrane	-	GO:0055085//transmembrane transport	gi|342888859|gb|EGU88077.1|/0/hypothetical protein FOXB_01423 [Fusarium oxysporum Fo5176]
FOIG_04554	1587	40.97	1	3.87	0.09	-5.42626	Down	6.09064e-12	1.99198e-11	K17651|1|9e-117|420|afv:AFLA_139200|aflatoxin B synthase [EC:1.14.13.175];K00517|3|3e-49|196|afm:AFUA_8G00760|[EC:1.14.-.-];K17827|4|2e-44|180|nfi:NFIA_093730|fumitremorgin C synthase [EC:1.14.21.10]	-	GO:0004497//monooxygenase activity;GO:0005506//iron ion binding;GO:0016705//oxidoreductase activity, acting on paired donors, with incorporation or reduction of molecular oxygen;GO:0020037//heme binding	GO:0055114//oxidation-reduction process	gi|591474993|gb|EXM06182.1|/0/hypothetical protein FOIG_04554 [Fusarium oxysporum f. sp. cubense tropical race 4 54006]
FOIG_08034	552	161	4	46.55	1.09	-5.41638	Down	6.69604e-45	5.01146e-44	-	-	-	-	gi|591468558|gb|EXL99901.1|/6.106e-106/hypothetical protein FOIG_08034 [Fusarium oxysporum f. sp. cubense tropical race 4 54006]
FOIG_09758	342	1397	35	693.41	16.4	-5.40194	Down	0	0	-	-	-	-	gi|475674953|gb|EMT72033.1|/1.15173e-61/hypothetical protein FOC4_g10003880 [Fusarium oxysporum f. sp. cubense race 4]
FOIG_12536	1371	1256	32	138.17	3.32	-5.37912	Down	0	0	K08157|1|3e-21|102|ncr:NCU06847|MFS transporter, DHA1 family, multidrug resistance protein;K00492|2|2e-20|100|afv:AFLA_131810|[EC:1.14.13.-];K10256|5|3e-19|96.3|pno:SNOG_01362|omega-6 fatty acid desaturase (delta-12 desaturase) [EC:1.14.19.-]	GO:0016021//integral component of membrane	-	GO:0055085//transmembrane transport	gi|591463191|gb|EXL94690.1|/0/hypothetical protein FOIG_12536 [Fusarium oxysporum f. sp. cubense tropical race 4 54006]
FOIG_04190	786	507	13	100.05	2.42	-5.36957	Down	4.69814e-138	8.64006e-137	K00799|1|5e-132|469|fgr:FG04157.1|glutathione S-transferase [EC:2.5.1.18]	-	GO:0016740//transferase activity	GO:0008152//metabolic process	gi|475668182|gb|EMT65970.1|/3.58039e-151/Glutathione S-transferase [Fusarium oxysporum f. sp. cubense race 4]
FOIG_09977	2016	78	2	5.77	0.14	-5.36507	Down	2.9127e-22	1.36422e-21	-	-	-	-	gi|591466249|gb|EXL97652.1|/0/hypothetical protein FOIG_09977 [Fusarium oxysporum f. sp. cubense tropical race 4 54006]
FOIG_14153	930	312	8	51.5	1.25	-5.36457	Down	1.7014e-85	2.11422e-84	K00019|1|2e-50|199|afm:AFUA_5G09290|3-hydroxybutyrate dehydrogenase [EC:1.1.1.30];K00059|2|1e-12|73.9|ztr:MYCGRDRAFT_68710|3-oxoacyl-[acyl-carrier protein] reductase [EC:1.1.1.100];K17739|5|5e-12|71.6|ncr:NCU09390|tetrahydroxynaphthalene reductase [EC:1.1.1.252]	-	GO:0016491//oxidoreductase activity	GO:0055114//oxidation-reduction process	gi|475672456|gb|EMT69620.1|/1.42871e-179/15-hydroxyprostaglandin dehydrogenase [NAD+] [Fusarium oxysporum f. sp. cubense race 4]
FOIG_06584	963	155	4	24.66	0.6	-5.36107	Down	4.40236e-43	3.19235e-42	-	-	GO:0016407//acetyltransferase activity	GO:0008152//metabolic process	gi|475668512|gb|EMT66299.1|/0/Arylamine N-acetyltransferase [Fusarium oxysporum f. sp. cubense race 4]
FOIG_08532	2028	117	3	8.6	0.21	-5.35588	Down	7.78592e-33	4.69133e-32	-	-	GO:0004197//cysteine-type endopeptidase activity	GO:0006508//proteolysis	gi|475674485|gb|EMT71591.1|/0/Metacaspase-1A [Fusarium oxysporum f. sp. cubense race 4]
FOIG_12558	627	39	1	9.81	0.24	-5.35315	Down	1.2249e-11	3.95627e-11	-	-	-	-	gi|475676758|gb|EMT73780.1|/1.99373e-115/hypothetical protein FOC4_g10002808 [Fusarium oxysporum f. sp. cubense race 4]
FOIG_00398	1365	306	8	33.82	0.83	-5.34862	Down	1.11366e-83	1.34855e-82	K17069|1|0.0|883|fgr:FG01417.1|O-acetylhomoserine/O-acetylserine sulfhydrylase [EC:2.5.1.49 2.5.1.47]	GO:0005737//cytoplasm	GO:0016765//transferase activity, transferring alkyl or aryl (other than methyl) groups;GO:0016829//lyase activity;GO:0030170//pyridoxal phosphate binding	GO:0006555//methionine metabolic process	gi|475666660|gb|EMT64450.1|/0/O-acetylhomoserine (thiol)-lyase [Fusarium oxysporum f. sp. cubense race 4]
FOIG_16866	669	38	1	8.91	0.22	-5.33985	Down	2.46204e-11	7.83796e-11	-	-	-	-	gi|591457913|gb|EXL89852.1|/1.43669e-125/hypothetical protein FOIG_16866 [Fusarium oxysporum f. sp. cubense tropical race 4 54006]
FOIG_10321	1356	40	1	4.45	0.11	-5.33823	Down	6.09064e-12	1.99246e-11	K11422|1|5e-11|68.9|cci:CC1G_15535|histone-lysine N-methyltransferase SETD1 [EC:2.1.1.43];K03260|2|2e-08|60.5|cci:CC1G_12096|translation initiation factor 4G;K11664|3|2e-08|60.5|ncr:NCU06453|vacuolar protein sorting-associated protein 72;K05740|4|2e-08|60.1|scm:SCHCODRAFT_63578|diaphanous 1;K14005|5|4e-08|59.3|scm:SCHCODRAFT_78654|protein transport protein SEC31	-	-	-	gi|591465855|gb|EXL97269.1|/0/hypothetical protein FOIG_10321 [Fusarium oxysporum f. sp. cubense tropical race 4 54006]
FOIG_09734	2394	39	1	2.42	0.06	-5.3339	Down	1.2249e-11	3.95534e-11	K01007|1|0.0|1519|fgr:FG10445.1|pyruvate, water dikinase [EC:2.7.9.2]	-	GO:0005524//ATP binding;GO:0008986//pyruvate, water dikinase activity	GO:0006090//pyruvate metabolic process;GO:0016310//phosphorylation	gi|475674977|gb|EMT72057.1|/0/Phosphoenolpyruvate synthase [Fusarium oxysporum f. sp. cubense race 4]
FOIG_11127	1194	76	2	9.65	0.24	-5.32942	Down	1.17502e-21	5.41495e-21	K03325|1|1e-156|552|fgr:FG06579.1|arsenite transporter, ACR3 family	GO:0016021//integral component of membrane	GO:0008508//bile acid:sodium symporter activity;GO:0015103//inorganic anion transmembrane transporter activity	GO:0006814//sodium ion transport;GO:0015698//inorganic anion transport;GO:0015721//bile acid and bile salt transport;GO:0055085//transmembrane transport	gi|591465333|gb|EXL96768.1|/0/arsenical-resistance protein [Fusarium oxysporum f. sp. cubense tropical race 4 54006]
FOIG_04700	1488	455	12	45.98	1.15	-5.3213	Down	1.2992e-123	2.16627e-122	K00309|1|8e-42|171|afm:AFUA_6G14050|[EC:1.5.3.-]	-	GO:0008762//UDP-N-acetylmuramate dehydrogenase activity;GO:0050660//flavin adenine dinucleotide binding	GO:0055114//oxidation-reduction process	gi|475676589|gb|EMT73615.1|/0/6-hydroxy-D-nicotine oxidase [Fusarium oxysporum f. sp. cubense race 4]
FOIG_00070	798	149	4	28.93	0.73	-5.30853	Down	2.878e-41	2.00658e-40	-	-	-	-	gi|475666978|gb|EMT64768.1|/7.35446e-152/hypothetical protein FOC4_g10007452 [Fusarium oxysporum f. sp. cubense race 4]
FOIG_11320	1329	559	15	63.51	1.61	-5.30185	Down	3.3381e-151	6.61656e-150	-	-	-	-	gi|591464912|gb|EXL96360.1|/0/hypothetical protein FOIG_11320 [Fusarium oxysporum f. sp. cubense tropical race 4 54006]
FOIG_09109	2673	71	2	3.94	0.1	-5.30012	Down	3.81906e-20	1.68381e-19	K01178|1|2e-40|167|sce:YIR019C|glucoamylase [EC:3.2.1.3]	-	-	-	gi|475673327|gb|EMT70438.1|/0/hypothetical protein FOC4_g10008888 [Fusarium oxysporum f. sp. cubense race 4]
FOIG_14726	1212	147	4	18.38	0.47	-5.28933	Down	1.15784e-40	8.01168e-40	K17649|1|4e-29|129|ang:ANI_1_2158014|demethylsterigmatocystin 6-O-methyltransferase [EC:2.1.1.109]	-	GO:0008171//O-methyltransferase activity	GO:0032259//methylation	gi|475673932|gb|EMT71038.1|/0/Sterigmatocystin 8-O-methyltransferase [Fusarium oxysporum f. sp. cubense race 4]
FOIG_16641	282	1248	34	778.97	20.04	-5.28061	Down	0	0	-	-	-	-	gi|587661971|gb|EWY84325.1|/2.07017e-50/hypothetical protein FOYG_14078 [Fusarium oxysporum FOSC 3-a]
FOIG_13123	756	946	26	194.6	5.05	-5.26808	Down	4.97972e-254	1.50222e-252	K03267|1|1e-07|56.6|vpo:Kpol_1036p104|peptide chain release factor subunit 3	-	-	-	gi|475663558|gb|EMT61353.1|/3.10637e-141/hypothetical protein FOC4_g10014408 [Fusarium oxysporum f. sp. cubense race 4]
FOIG_15700	1710	2603	72	227.91	5.95	-5.25943	Down	0	0	-	-	-	-	gi|591459490|gb|EXL91126.1|/0/hypothetical protein FOIG_15700 [Fusarium oxysporum f. sp. cubense tropical race 4 54006]
FOIG_09674	1934.33	254	7	19.53	0.51	-5.25905	Down	3.1297e-69	3.25906e-68	K00754|1|3e-90|333|afm:AFUA_5G14780|[EC:2.4.1.-];K03843|2|2e-06|54.7|ssl:SS1G_02473|alpha-1,3/alpha-1,6-mannosyltransferase [EC:2.4.1.132 2.4.1.257]	-	-	GO:0009058//biosynthetic process	gi|591466722|gb|EXL98115.1|/0/hypothetical protein FOIG_09674 [Fusarium oxysporum f. sp. cubense tropical race 4 54006]
FOIG_02557	3213	33	1	1.52	0.04	-5.24793	Down	7.99994e-10	2.37273e-09	-	-	-	-	gi|591476405|gb|EXM07557.1|/0/hypothetical protein FOIG_02557 [Fusarium oxysporum f. sp. cubense tropical race 4 54006]
FOIG_14930	687	251	7	57.22	1.51	-5.2439	Down	2.51902e-68	2.58981e-67	-	-	GO:0008080//N-acetyltransferase activity	GO:0008152//metabolic process	gi|475672104|gb|EMT69300.1|/1.68381e-132/hypothetical protein FOC4_g10001250 [Fusarium oxysporum f. sp. cubense race 4]
FOIG_10760	837	967	27	178.47	4.71	-5.24381	Down	4.2878e-259	1.32249e-257	K01166|1|1e-132|471|fgr:FG02686.1|ribonuclease T2 [EC:3.1.27.1]	-	GO:0003723//RNA binding;GO:0033897//ribonuclease T2 activity	GO:0090502//RNA phosphodiester bond hydrolysis, endonucleolytic	gi|475673742|gb|EMT70853.1|/3.6001e-168/Ribonuclease Trv [Fusarium oxysporum f. sp. cubense race 4]
FOIG_04768	1866	175	4	11.31	0.3	-5.23649	Down	3.76278e-49	3.01812e-48	-	-	GO:0003924//GTPase activity;GO:0005525//GTP binding	GO:0006184//GTP catabolic process	gi|591473356|gb|EXM04568.1|/0/hypothetical protein FOIG_04768 [Fusarium oxysporum f. sp. cubense tropical race 4 54006]
FOIG_00326	1029	71	2	10.54	0.28	-5.2343	Down	3.81906e-20	1.68543e-19	K17741|1|1e-63|243|pgu:PGUG_03923|NADPH-dependent methylglyoxal reductase [EC:1.1.1.283]	-	GO:0003824//catalytic activity;GO:0050662//coenzyme binding	GO:0008152//metabolic process	gi|591479031|gb|EXM10091.1|/0/dihydroflavonol-4-reductase [Fusarium oxysporum f. sp. cubense tropical race 4 54006]
FOIG_03545	633	133	3	26.7	0.71	-5.23288	Down	1.08247e-37	7.11778e-37	K17739|1|4e-27|121|pan:PODANSg8553|tetrahydroxynaphthalene reductase [EC:1.1.1.252]	-	GO:0016491//oxidoreductase activity	GO:0055114//oxidation-reduction process	gi|591475726|gb|EXM06898.1|/2.9837e-99/3-oxoacyl-[acyl-carrier protein] reductase [Fusarium oxysporum f. sp. cubense tropical race 4 54006]
FOIG_11132	3240	33	1	1.5	0.04	-5.22882	Down	7.99994e-10	2.37324e-09	K12830|1|0.0|1580|ttt:THITE_2119532|splicing factor 3B subunit 3	GO:0005681//spliceosomal complex	GO:0003676//nucleic acid binding	GO:0006397//mRNA processing;GO:0008380//RNA splicing	gi|591465338|gb|EXL96773.1|/0/hypothetical protein FOIG_11132 [Fusarium oxysporum f. sp. cubense tropical race 4 54006]
FOIG_02463	957	35	1	5.61	0.15	-5.22497	Down	1.99187e-10	6.10112e-10	K03392|1|1e-07|57.4|pcs:Pc20g02360|aminocarboxymuconate-semialdehyde decarboxylase [EC:4.1.1.45];K14333|4|3e-06|52.4|uma:UM02026.1|2,3-dihydroxybenzoate decarboxylase [EC:4.1.1.46]	-	GO:0016787//hydrolase activity	GO:0008152//metabolic process	gi|475675719|gb|EMT72782.1|/0/2-amino-3-carboxymuconate-6-semialdehyde decarboxylase [Fusarium oxysporum f. sp. cubense race 4]
FOIG_01734	444	71	2	26.14	0.7	-5.22276	Down	3.81906e-20	1.68435e-19	-	-	-	-	gi|591477537|gb|EXM08658.1|/1.11728e-80/TENA/THI-4 family protein [Fusarium oxysporum f. sp. cubense tropical race 4 54006]
FOIG_14559	1281	700	20	82.63	2.23	-5.21155	Down	2.04832e-187	4.81653e-186	K14131|1|9e-50|197|afm:AFUA_3G12930|tryptophan 7-dimethylallyltransferase [EC:2.5.1.80];K15392|4|1e-23|110|afv:AFLA_139480|cyclo-acetoacetyl-L-tryptophan dimethylallyltransferase [EC:2.5.1.-]	-	GO:0050364	GO:0009820//alkaloid metabolic process	gi|591460768|gb|EXL92352.1|/0/hypothetical protein FOIG_14559 [Fusarium oxysporum f. sp. cubense tropical race 4 54006]
FOIG_14989	690.97	2889	86	681.52	18.4	-5.21098	Down	0	0	K00540|1|2e-26|118|afm:AFUA_4G05870|[EC:1.-.-.-];K00059|3|1e-25|116|fgr:FG03438.1|3-oxoacyl-[acyl-carrier protein] reductase [EC:1.1.1.100];K18337|5|1e-24|112|pic:PICST_50944|L-rhamnose 1-dehydrogenase [EC:1.1.1.173]	-	GO:0016491//oxidoreductase activity	GO:0055114//oxidation-reduction process	gi|591460283|gb|EXL91883.1|/1.77104e-93/hypothetical protein FOIG_14989 [Fusarium oxysporum f. sp. cubense tropical race 4 54006]
FOIG_07271	729	69	2	14.76	0.4	-5.20555	Down	1.53339e-19	6.64773e-19	K00545|1|6e-11|67.4|afv:AFLA_131880|catechol O-methyltransferase [EC:2.1.1.6];K00599|3|2e-09|62.8|afv:AFLA_010470|[EC:2.1.1.-]	-	GO:0008171//O-methyltransferase activity	GO:0032259//methylation	gi|475665667|gb|EMT63459.1|/2.02213e-134/Putative caffeoyl-CoA O-methyltransferase 2 [Fusarium oxysporum f. sp. cubense race 4]
FOIG_01545	2064	71	2	5.12	0.14	-5.19265	Down	3.81906e-20	1.68489e-19	K09245|1|3e-07|57.4|pic:PICST_64954|transcriptional activator protein UGA3	GO:0005634//nucleus	GO:0000981//sequence-specific DNA binding RNA polymerase II transcription factor activity;GO:0003677//DNA binding;GO:0008270//zinc ion binding	GO:0006357//regulation of transcription from RNA polymerase II promoter	gi|591481126|gb|EXM12186.1|/0/hypothetical protein FOIG_01545 [Fusarium oxysporum f. sp. cubense tropical race 4 54006]
FOIG_03516	1098	1065	31	147.65	4.06	-5.18456	Down	1.36101e-283	4.48971e-282	K00122|1|0.0|714|fgr:FG06127.1|formate dehydrogenase [EC:1.2.1.2]	GO:0005829//cytosol	GO:0008863//formate dehydrogenase (NAD+) activity;GO:0016616//oxidoreductase activity, acting on the CH-OH group of donors, NAD or NADP as acceptor;GO:0051287//NAD binding	GO:0055114//oxidation-reduction process	gi|587744481|gb|EXA42197.1|/0/formate dehydrogenase [Fusarium oxysporum f. sp. pisi HDV247]
FOIG_13520	2055	35	1	2.54	0.07	-5.18133	Down	1.99187e-10	6.09976e-10	K01230|1|5e-29|129|pte:PTT_08985|mannosyl-oligosaccharide alpha-1,2-mannosidase [EC:3.2.1.113];K02320|2|3e-07|57.4|aor:AOR_1_946054|DNA polymerase alpha subunit A [EC:2.7.7.7]	-	-	-	gi|591461841|gb|EXL93384.1|/0/hypothetical protein FOIG_13520 [Fusarium oxysporum f. sp. cubense tropical race 4 54006]
FOIG_02423	4176	3150	92	111	3.06	-5.18088	Down	0	0	K16261|1|4e-29|130|pno:SNOG_04691|yeast amino acid transporter;K00777|5|6e-22|107|afm:AFUA_7G06290|[EC:2.4.2.-]	-	-	-	gi|591476260|gb|EXM07412.1|/0/hypothetical protein FOIG_02423 [Fusarium oxysporum f. sp. cubense tropical race 4 54006]
FOIG_12798	663	171	5	40.5	1.12	-5.17635	Down	1.13165e-46	8.70633e-46	-	-	-	-	gi|475677417|gb|EMT74427.1|/3.02842e-128/hypothetical protein FOC4_g10002541 [Fusarium oxysporum f. sp. cubense race 4]
FOIG_14399	1323	513	15	58.56	1.62	-5.17585	Down	2.53036e-137	4.64102e-136	K00309|1|8e-115|413|afm:AFUA_8G06440|[EC:1.5.3.-];K17833|2|3e-49|196|spo:SPAC139.04c|L-saccharopine oxidase [EC:1.5.3.18];K00301|5|2e-32|139|cne:CNC05930|sarcosine oxidase [EC:1.5.3.1]	-	GO:0016491//oxidoreductase activity	GO:0055114//oxidation-reduction process	gi|475671827|gb|EMT69106.1|/0/L-pipecolate oxidase [Fusarium oxysporum f. sp. cubense race 4]
FOIG_08489	573	272	8	75.49	2.1	-5.16782	Down	2.04806e-73	2.2413e-72	-	-	GO:0016301//kinase activity	GO:0016310//phosphorylation	gi|591468082|gb|EXL99443.1|/2.45897e-108/shikimate kinase [Fusarium oxysporum f. sp. cubense tropical race 4 54006]
FOIG_09421	369	68	2	30.9	0.86	-5.16713	Down	3.07082e-19	1.31514e-18	-	-	-	-	gi|475665289|gb|EMT63081.1|/2.58843e-69/hypothetical protein FOC4_g10013285 [Fusarium oxysporum f. sp. cubense race 4]
FOIG_05229	591	3390	100	909.63	25.34	-5.16579	Down	0	0	K01183|1|3e-07|54.7|spo:SPAPB1E7.04c|chitinase [EC:3.2.1.14]	-	-	-	gi|475673149|gb|EMT70272.1|/1.80351e-96/hypothetical protein FOC4_g10008718 [Fusarium oxysporum f. sp. cubense race 4]
FOIG_14666	759	168	4	27.55	0.77	-5.16105	Down	5.03612e-47	3.89853e-46	K17738|1|1e-51|203|lel:LELG_04668|D-arabinitol 2-dehydrogenase [EC:1.1.1.250]	-	GO:0016491//oxidoreductase activity	GO:0055114//oxidation-reduction process	gi|591460640|gb|EXL92229.1|/5.34175e-141/gluconate 5-dehydrogenase [Fusarium oxysporum f. sp. cubense tropical race 4 54006]
FOIG_09740	732	134	4	28.53	0.8	-5.15634	Down	9.67156e-37	6.25491e-36	-	-	-	-	gi|591466791|gb|EXL98184.1|/8.52998e-149/hypothetical protein FOIG_09740 [Fusarium oxysporum f. sp. cubense tropical race 4 54006]
FOIG_00978	897	505	15	86.61	2.43	-5.15551	Down	6.48824e-135	1.17437e-133	K00540|1|6e-102|370|afm:AFUA_4G05870|[EC:1.-.-.-];K00059|3|3e-30|132|bfu:BC1G_01850|3-oxoacyl-[acyl-carrier protein] reductase [EC:1.1.1.100];K00065|5|3e-29|128|nhe:NECHADRAFT_52364|2-deoxy-D-gluconate 3-dehydrogenase [EC:1.1.1.125]	-	GO:0016491//oxidoreductase activity	GO:0055114//oxidation-reduction process	gi|587704176|gb|EWZ50781.1|/3.57299e-169/oxidoreductase [Fusarium oxysporum Fo47]
FOIG_07681	972	337	10	53.1	1.49	-5.15533	Down	1.60042e-90	2.07692e-89	K00921|1|5e-105|380|pte:PTT_11698|1-phosphatidylinositol-3-phosphate 5-kinase [EC:2.7.1.150];K00924|2|3e-84|311|afm:AFUA_1G07040|[EC:2.7.1.-];K15564|3|3e-71|268|ani:AN5158.2|CTD kinase subunit beta	-	GO:0016772//transferase activity, transferring phosphorus-containing groups	GO:0008152//metabolic process	gi|475676252|gb|EMT73286.1|/0/Ketosamine-3-kinase [Fusarium oxysporum f. sp. cubense race 4]
FOIG_15615	2367	68	2	4.27	0.12	-5.15313	Down	3.07082e-19	1.31473e-18	K13721|1|7e-175|614|ttt:THITE_2113759|aminopeptidase 2 [EC:3.4.11.-]	-	-	-	gi|591459582|gb|EXL91211.1|/0/hypothetical protein FOIG_15615 [Fusarium oxysporum f. sp. cubense tropical race 4 54006]
FOIG_01848	1548	33	1	3.2	0.09	-5.152	Down	7.99994e-10	2.37222e-09	K09704|1|0.0|766|tre:TRIREDRAFT_70373|hypothetical protein	-	GO:0003824//catalytic activity	GO:0008152//metabolic process	gi|591477673|gb|EXM08794.1|/0/hypothetical protein FOIG_01848 [Fusarium oxysporum f. sp. cubense tropical race 4 54006]
FOIG_16341	1587	67	2	6.34	0.18	-5.13841	Down	6.1473e-19	2.61641e-18	-	-	GO:0004672//protein kinase activity;GO:0005524//ATP binding	GO:0006468//protein phosphorylation	gi|591458716|gb|EXL90401.1|/0/hypothetical protein FOIG_16341 [Fusarium oxysporum f. sp. cubense tropical race 4 54006]
FOIG_02028	279	66	2	41.73	1.19	-5.13205	Down	1.2301e-18	5.18264e-18	-	-	-	-	gi|477508715|gb|ENH62008.1|/4.62362e-50/hypothetical protein FOC1_g10014966 [Fusarium oxysporum f. sp. cubense race 1]
FOIG_00194	6267	60	2	1.4	0.04	-5.12928	Down	7.82546e-17	3.09242e-16	K15502|1|2e-42|175|pan:PODANSg09268|serine/threonine-protein phosphatase 6 regulatory ankyrin repeat subunit A;K15503|3|2e-38|162|pno:SNOG_12555|serine/threonine-protein phosphatase 6 regulatory ankyrin repeat subunit B;K16261|4|4e-23|111|pno:SNOG_04691|yeast amino acid transporter;K00777|5|2e-21|106|afm:AFUA_7G06290|[EC:2.4.2.-]	-	-	-	gi|591478822|gb|EXM09882.1|/0/hypothetical protein FOIG_00194 [Fusarium oxysporum f. sp. cubense tropical race 4 54006]
FOIG_01250	1599	1156	35	108.46	3.1	-5.12875	Down	4e-306	1.4001e-304	K08192|1|2e-84|313|act:ACLA_080180|MFS transporter, ACS family, allantoate permease	GO:0016021//integral component of membrane	-	GO:0055085//transmembrane transport	gi|591480623|gb|EXM11683.1|/0/hypothetical protein FOIG_01250 [Fusarium oxysporum f. sp. cubense tropical race 4 54006]
FOIG_15550	1056	1308	39	185.94	5.32	-5.12727	Down	0	0	K14326|1|2e-08|59.7|ttt:THITE_130005|regulator of nonsense transcripts 1 [EC:3.6.4.-];K07748|2|5e-08|58.5|ani:AN8440.2|sterol-4alpha-carboxylate 3-dehydrogenase (decarboxylating) [EC:1.1.1.170];K02920|3|4e-07|55.5|ani:AN4452.2|large subunit ribosomal protein L36e	GO:0031514//motile cilium	-	-	gi|587696875|gb|EWZ43480.1|/0/hypothetical protein FOZG_04578 [Fusarium oxysporum Fo47]
FOIG_11835	1086	32	1	4.49	0.13	-5.11013	Down	1.60142e-09	4.68206e-09	-	-	-	-	gi|475662512|gb|EMT60308.1|/0/hypothetical protein FOC4_g10011576 [Fusarium oxysporum f. sp. cubense race 4]
FOIG_10893	786	98	3	19.34	0.56	-5.11002	Down	4.25064e-27	2.27251e-26	-	-	-	-	gi|591465066|gb|EXL96501.1|/4.37673e-149/hypothetical protein FOIG_10893 [Fusarium oxysporum f. sp. cubense tropical race 4 54006]
FOIG_09127	1125	97	3	13.11	0.38	-5.10852	Down	8.4974e-27	4.50097e-26	K12584|1|4e-51|201|ure:UREG_00738|scavenger mRNA-decapping enzyme DcpS [EC:3.-.-.-]	-	-	-	gi|475673309|gb|EMT70420.1|/0/Demethylmenaquinone methyltransferase [Fusarium oxysporum f. sp. cubense race 4]
FOIG_08947	2454.25	271	9	17.48	0.51	-5.09906	Down	6.60348e-72	7.08008e-71	K11682|1|1e-15|85.5|ctp:CTRG_01623|SWR1-complex protein 3;K03260|4|2e-15|84.7|spo:SPAC17C9.03|translation initiation factor 4G	GO:0005622//intracellular	GO:0004198//calcium-dependent cysteine-type endopeptidase activity	GO:0006508//proteolysis	gi|591467683|gb|EXL99054.1|/0/hypothetical protein FOIG_08947 [Fusarium oxysporum f. sp. cubense tropical race 4 54006]
FOIG_14526	2241	98	3	6.5	0.19	-5.09637	Down	4.25064e-27	2.27163e-26	K14404|1|1e-43|177|bfu:BC1G_00310|cleavage and polyadenylation specificity factor subunit 4	-	GO:0008270//zinc ion binding	-	gi|591460732|gb|EXL92316.1|/0/hypothetical protein FOIG_14526 [Fusarium oxysporum f. sp. cubense tropical race 4 54006]
FOIG_13944	999	224	7	34.29	1.01	-5.08536	Down	3.41104e-60	3.16614e-59	K12584|1|2e-49|195|ure:UREG_00738|scavenger mRNA-decapping enzyme DcpS [EC:3.-.-.-];K14404|2|5e-07|55.1|fgr:FG00954.1|cleavage and polyadenylation specificity factor subunit 4	-	-	-	gi|591461500|gb|EXL93057.1|/0/hypothetical protein FOIG_13944 [Fusarium oxysporum f. sp. cubense tropical race 4 54006]
FOIG_10196	1104	64	2	8.82	0.26	-5.0842	Down	4.91938e-18	2.03706e-17	K03854|1|2e-93|342|pte:PTT_12604|mannosyltransferase [EC:2.4.1.-];K01750|2|1e-46|186|afm:AFUA_6G08780|ornithine cyclodeaminase [EC:4.3.1.12]	-	-	-	gi|475671734|gb|EMT69013.1|/0/hypothetical protein FOC4_g10005111 [Fusarium oxysporum f. sp. cubense race 4]
FOIG_08617	693	96	3	21.68	0.64	-5.08215	Down	1.6982e-26	8.91622e-26	K00599|1|6e-29|127|afm:AFUA_2G14380|[EC:2.1.1.-]	GO:0016021//integral component of membrane	GO:0004671//protein C-terminal S-isoprenylcysteine carboxyl O-methyltransferase activity	GO:0006481//C-terminal protein methylation	gi|591468218|gb|EXL99579.1|/2.21395e-132/hypothetical protein FOIG_08617 [Fusarium oxysporum f. sp. cubense tropical race 4 54006]
FOIG_07082	1041	223	7	32.69	0.97	-5.07472	Down	6.81256e-60	6.30643e-59	K00100|1|3e-39|162|afm:AFUA_2G01410|[EC:1.1.1.-];K17647|3|3e-35|149|aor:AOR_1_2094|versiconal hemiacetal acetate reductase [EC:1.1.1.353]	-	-	-	gi|587668592|gb|EWY90933.1|/0/hypothetical protein FOYG_08257 [Fusarium oxysporum FOSC 3-a]
FOIG_04232	969	41	1	5.05	0.15	-5.07325	Down	3.02684e-12	1.00282e-11	-	-	-	-	gi|591474543|gb|EXM05732.1|/6.82911e-135/hypothetical protein FOIG_04232 [Fusarium oxysporum f. sp. cubense tropical race 4 54006]
FOIG_16358	1038	128	4	18.82	0.56	-5.0707	Down	6.17412e-35	3.84826e-34	K00001|1|2e-100|365|kla:KLLA0B00451g|alcohol dehydrogenase [EC:1.1.1.1];K05351|2|2e-38|159|tml:GSTUM_00005037001|D-xylulose reductase [EC:1.1.1.9]	-	GO:0008270//zinc ion binding;GO:0016491//oxidoreductase activity	GO:0055114//oxidation-reduction process	gi|591458736|gb|EXL90421.1|/0/alcohol dehydrogenase [Fusarium oxysporum f. sp. cubense tropical race 4 54006]
FOIG_03945	1287	380	12	44.64	1.33	-5.06884	Down	5.23658e-101	7.4647e-100	K00101|1|1e-136|486|spo:SPAPB1A11.03|L-lactate dehydrogenase (cytochrome) [EC:1.1.2.3];K00540|2|3e-134|478|afm:AFUA_1G00500|[EC:1.-.-.-];K00468|3|9e-122|436|afm:AFUA_8G06000|[EC:1.13.12.-];K05915|4|5e-94|344|afm:AFUA_6G02720|[EC:1.13.-.-];K00467|5|2e-75|282|afm:AFUA_4G07050|lactate 2-monooxygenase [EC:1.13.12.4]	-	GO:0010181//FMN binding;GO:0016491//oxidoreductase activity	GO:0055114//oxidation-reduction process	gi|591474152|gb|EXM05341.1|/0/L-lactate dehydrogenase (cytochrome) [Fusarium oxysporum f. sp. cubense tropical race 4 54006]
FOIG_08022	801	31	1	6	0.18	-5.05889	Down	3.20306e-09	9.23717e-09	-	-	GO:0004672//protein kinase activity;GO:0005524//ATP binding	GO:0006468//protein phosphorylation	gi|475662940|gb|EMT60736.1|/2.90657e-156/CBL-interacting serine/threonine-protein kinase 25 [Fusarium oxysporum f. sp. cubense race 4]
FOIG_00265	1323	440	14	50.23	1.51	-5.05593	Down	1.33873e-116	2.1339e-115	K11841|1|2e-11|70.5|mtm:MYCTH_2302790|ubiquitin carboxyl-terminal hydrolase 10 [EC:3.1.2.15];K11665|2|3e-10|66.6|mgr:MGG_06776|DNA helicase INO80 [EC:3.6.4.12];K11682|3|4e-10|65.9|lel:LELG_01000|SWR1-complex protein 3	-	-	-	gi|591478947|gb|EXM10007.1|/0/hypothetical protein FOIG_00265 [Fusarium oxysporum f. sp. cubense tropical race 4 54006]
FOIG_11601	1068	402	13	57.37	1.75	-5.03487	Down	2.10288e-106	3.13744e-105	K12584|1|1e-52|206|ure:UREG_00738|scavenger mRNA-decapping enzyme DcpS [EC:3.-.-.-]	-	-	-	gi|591464606|gb|EXL96063.1|/0/hypothetical protein FOIG_11601 [Fusarium oxysporum f. sp. cubense tropical race 4 54006]
FOIG_09872	1548	60	2	5.82	0.18	-5.01495	Down	7.82546e-17	3.09331e-16	K07047|1|2e-49|197|fgr:FG08008.1|;K00517|2|1e-48|194|afm:AFUA_3G03450|[EC:1.14.-.-];K07824|3|6e-48|191|bfu:BC1G_02530|benzoate 4-monooxygenase [EC:1.14.13.12];K15340|5|9e-44|177|ani:AN7589.2|DNA cross-link repair 1A protein	-	GO:0004497//monooxygenase activity;GO:0005506//iron ion binding;GO:0016705//oxidoreductase activity, acting on paired donors, with incorporation or reduction of molecular oxygen;GO:0020037//heme binding	GO:0055114//oxidation-reduction process	gi|587713815|gb|EWZ85152.1|/0/hypothetical protein FOWG_11665 [Fusarium oxysporum f. sp. lycopersici MN25]
FOIG_10230	576	1243	41	343.02	10.68	-5.00531	Down	0	0	-	-	-	-	gi|591466534|gb|EXL97937.1|/1.72869e-109/hypothetical protein FOIG_10230 [Fusarium oxysporum f. sp. cubense tropical race 4 54006]
FOIG_01834	1051.54	4088	148	643.9	20.27	-4.98942	Down	0	0	K01613|1|5e-06|52.0|ani:AN9039.2|phosphatidylserine decarboxylase [EC:4.1.1.65]	-	-	-	gi|591477651|gb|EXM08772.1|/4.32222e-158/hypothetical protein FOIG_01834 [Fusarium oxysporum f. sp. cubense tropical race 4 54006]
FOIG_03720	3714	32	1	1.27	0.04	-4.98868	Down	1.60142e-09	4.68106e-09	K14541|1|0.0|852|ago:AGOS_ADR051C|urea carboxylase / allophanate hydrolase [EC:6.3.4.6 3.5.1.54]	-	GO:0004075//biotin carboxylase activity;GO:0005524//ATP binding;GO:0046872//metal ion binding	GO:0008152//metabolic process	gi|475670789|gb|EMT68142.1|/0/Putative urea carboxylase [Fusarium oxysporum f. sp. cubense race 4]
FOIG_08446	1587	30	1	2.84	0.09	-4.97982	Down	6.40104e-09	1.81702e-08	K16261|1|0.0|853|nhe:NECHADRAFT_98279|yeast amino acid transporter	GO:0016021//integral component of membrane	GO:0015171//amino acid transmembrane transporter activity	GO:0003333//amino acid transmembrane transport	gi|475674568|gb|EMT71674.1|/0/Proline-specific permease [Fusarium oxysporum f. sp. cubense race 4]
FOIG_01194	327	89	3	46.56	1.48	-4.97542	Down	2.14346e-24	1.06523e-23	-	-	-	-	gi|475663966|gb|EMT61761.1|/1.20784e-58/hypothetical protein FOC4_g10014830 [Fusarium oxysporum f. sp. cubense race 4]
FOIG_03904	1878	64	2	4.69	0.15	-4.96655	Down	4.91938e-18	2.03767e-17	-	GO:0005634//nucleus	GO:0000981//sequence-specific DNA binding RNA polymerase II transcription factor activity;GO:0003677//DNA binding;GO:0008270//zinc ion binding	GO:0006357//regulation of transcription from RNA polymerase II promoter	gi|591476202|gb|EXM07374.1|/0/hypothetical protein FOIG_03904 [Fusarium oxysporum f. sp. cubense tropical race 4 54006]
FOIG_15163	1488	31	1	3.12	0.1	-4.96347	Down	3.20306e-09	9.2333e-09	-	-	-	-	gi|591460022|gb|EXL91626.1|/0/hypothetical protein FOIG_15163 [Fusarium oxysporum f. sp. cubense tropical race 4 54006]
FOIG_11392	771	323	11	65.06	2.09	-4.9602	Down	4.08924e-85	5.04951e-84	-	-	-	-	gi|475664863|gb|EMT62657.1|/6.08239e-148/hypothetical protein FOC4_g10006283 [Fusarium oxysporum f. sp. cubense race 4]
FOIG_11213	1224	30	1	3.71	0.12	-4.95031	Down	6.40104e-09	1.81664e-08	-	-	-	-	gi|475665032|gb|EMT62826.1|/0/hypothetical protein FOC4_g10006466 [Fusarium oxysporum f. sp. cubense race 4]
FOIG_11524	1512	584	20	58.05	1.88	-4.94849	Down	1.42451e-152	2.85235e-151	K03182|1|0.0|771|nhe:NECHADRAFT_73218|3-octaprenyl-4-hydroxybenzoate carboxy-lyase UbiD [EC:4.1.1.-]	GO:0005886//plasma membrane	GO:0010181//FMN binding;GO:0016491//oxidoreductase activity;GO:0016831//carboxy-lyase activity	GO:0006744//ubiquinone biosynthetic process;GO:0055114//oxidation-reduction process	gi|475670061|gb|EMT67430.1|/0/Ferulic acid decarboxylase 1 [Fusarium oxysporum f. sp. cubense race 4]
FOIG_04187	687	321	11	73.17	2.37	-4.94829	Down	1.62192e-84	1.98498e-83	K00761|1|2e-115|414|nhe:NECHADRAFT_102722|uracil phosphoribosyltransferase [EC:2.4.2.9]	-	GO:0016757//transferase activity, transferring glycosyl groups	GO:0008152//metabolic process	gi|587662899|gb|EWY85240.1|/1.80317e-126/uracil phosphoribosyltransferase [Fusarium oxysporum FOSC 3-a]
FOIG_00768	216	29	1	25.25	0.82	-4.94452	Down	1.27801e-08	3.57542e-08	-	-	-	-	gi|475664405|gb|EMT62200.1|/1.79103e-33/hypothetical protein FOC4_g10015287 [Fusarium oxysporum f. sp. cubense race 4]
FOIG_08691	621	58	2	14.75	0.48	-4.94154	Down	3.11202e-16	1.20216e-15	-	-	-	-	gi|475674337|gb|EMT71443.1|/2.4556e-118/hypothetical protein FOC4_g10009943 [Fusarium oxysporum f. sp. cubense race 4]
FOIG_14598	1074	435	15	61.72	2.01	-4.94047	Down	6.56654e-114	1.02764e-112	-	-	-	-	gi|475669326|gb|EMT67088.1|/0/hypothetical protein FOC4_g10003634 [Fusarium oxysporum f. sp. cubense race 4]
FOIG_11375	1581	31	1	2.75	0.09	-4.93336	Down	3.20306e-09	9.23523e-09	K00681|1|0.0|1080|nhe:NECHADRAFT_47582|gamma-glutamyltranspeptidase [EC:2.3.2.2]	-	GO:0003840//gamma-glutamyltransferase activity	GO:0006749//glutathione metabolic process	gi|591464973|gb|EXL96421.1|/0/gamma-glutamyltranspeptidase [Fusarium oxysporum f. sp. cubense tropical race 4 54006]
FOIG_01408	1170	374	13	48.52	1.59	-4.93148	Down	5.09586e-98	7.1094e-97	K06892|1|7e-30|131|cci:CC1G_03401|	-	GO:0016706//oxidoreductase activity, acting on paired donors, with incorporation or reduction of molecular oxygen, 2-oxoglutarate as one donor, and incorporation of one atom each of oxygen into both donors;GO:0046872//metal ion binding	GO:0055114//oxidation-reduction process	gi|475663748|gb|EMT61543.1|/0/1-aminocyclopropane-1-carboxylate oxidase [Fusarium oxysporum f. sp. cubense race 4]
FOIG_09446	1029	114	4	16.92	0.56	-4.91716	Down	9.7264e-31	5.62406e-30	K01726|1|5e-99|360|afm:AFUA_6G08740|[EC:4.2.1.-];K00457|2|5e-43|174|ang:ANI_1_1220184|4-hydroxyphenylpyruvate dioxygenase [EC:1.13.11.27]	-	-	-	gi|591467337|gb|EXL98719.1|/0/hypothetical protein FOIG_09446 [Fusarium oxysporum f. sp. cubense tropical race 4 54006]
FOIG_04603	834	285	10	52.8	1.75	-4.91511	Down	6.37454e-75	7.07163e-74	-	-	-	-	gi|475664818|gb|EMT62612.1|/3.03424e-159/AB hydrolase superfamily protein yvaM [Fusarium oxysporum f. sp. cubense race 4]
FOIG_06836	723	57	2	12.3	0.41	-4.90689	Down	6.20108e-16	2.37082e-15	K00573|1|3e-131|466|fgr:FG07872.1|protein-L-isoaspartate(D-aspartate) O-methyltransferase [EC:2.1.1.77]	-	GO:0004719//protein-L-isoaspartate (D-aspartate) O-methyltransferase activity	GO:0006479//protein methylation	gi|591471406|gb|EXM02690.1|/1.32969e-138/protein-L-isoaspartate O-methyltransferase [Fusarium oxysporum f. sp. cubense tropical race 4 54006]
FOIG_01117	849	28	1	5.09	0.17	-4.90406	Down	2.54914e-08	7.00479e-08	K14300|1|2e-21|102|cci:CC1G_13903|nuclear pore complex protein Nup133	-	GO:0008168//methyltransferase activity	GO:0032259//methylation	gi|591480384|gb|EXM11444.1|/5.90194e-166/hypothetical protein FOIG_01117 [Fusarium oxysporum f. sp. cubense tropical race 4 54006]
FOIG_16340	3963	56	2	2.08	0.07	-4.89308	Down	1.23496e-15	4.6658e-15	K00924|1|2e-11|72.0|afm:AFUA_6G03252|[EC:2.7.1.-];K06683|3|7e-10|67.0|cdu:CD36_19640|cell division control protein CDC15 [EC:2.7.11.1];K08294|5|5e-09|64.3|pgr:PGTG_20747|mitogen-activated protein kinase kinase [EC:2.7.12.2]	-	-	-	gi|591458715|gb|EXL90400.1|/0/serine/threonine protein kinase [Fusarium oxysporum f. sp. cubense tropical race 4 54006]
FOIG_02652	1518	469	16.96	46.43	1.59	-4.86796	Down	6.71196e-123	1.10973e-121	K01497|1|6e-08|58.9|scm:SCHCODRAFT_72200|GTP cyclohydrolase II [EC:3.5.4.25]	-	GO:0003935//GTP cyclohydrolase II activity	GO:0009231//riboflavin biosynthetic process	gi|590041219|gb|EXK43077.1|/0/GTP cyclohydrolase II [Fusarium oxysporum f. sp. melonis 26406]
FOIG_07977	1638	385	14	35.24	1.21	-4.86413	Down	3.84584e-100	5.47088e-99	K01293|1|0.0|956|fgr:FG05050.1|Gly-Xaa carboxypeptidase [EC:3.4.17.4]	-	GO:0004181//metallocarboxypeptidase activity	GO:0006508//proteolysis	gi|475662989|gb|EMT60785.1|/0/Putative carboxypeptidase C24C9.08 [Fusarium oxysporum f. sp. cubense race 4]
FOIG_10780	711	81	3	17.79	0.62	-4.84265	Down	5.28768e-22	2.45984e-21	K00680|1|2e-55|215|afm:AFUA_7G00850|[EC:2.3.1.-]	-	GO:0008080//N-acetyltransferase activity	GO:0008152//metabolic process	gi|475673722|gb|EMT70833.1|/2.41893e-137/hypothetical protein FOC4_g10009306 [Fusarium oxysporum f. sp. cubense race 4]
FOIG_14546	1074	26	1	3.69	0.13	-4.82704	Down	1.01093e-07	2.6748e-07	K15385|1|8e-51|200|afv:AFLA_066920|aspyridone synthetase trans-acting enoyl reductase	-	GO:0008270//zinc ion binding;GO:0016491//oxidoreductase activity	GO:0055114//oxidation-reduction process	gi|475669383|gb|EMT67145.1|/0/Protein TOXD [Fusarium oxysporum f. sp. cubense race 4]
FOIG_05076	1308	27	1	3.12	0.11	-4.82597	Down	5.07924e-08	1.37054e-07	K01238|1|1e-106|386|afm:AFUA_2G09350|[EC:3.2.1.-];K01210|2|5e-22|105|scm:SCHCODRAFT_67813|glucan 1,3-beta-glucosidase [EC:3.2.1.58]	-	GO:0004553//hydrolase activity, hydrolyzing O-glycosyl compounds	GO:0005975//carbohydrate metabolic process	gi|591473742|gb|EXM04954.1|/0/murein transglycosylase [Fusarium oxysporum f. sp. cubense tropical race 4 54006]
FOIG_14992	1164	5366	201	699.9	24.75	-4.82165	Down	0	0	K02920|1|4e-24|112|ani:AN4452.2|large subunit ribosomal protein L36e;K14326|3|3e-16|86.3|ttt:THITE_130005|regulator of nonsense transcripts 1 [EC:3.6.4.-];K06674|4|1e-15|84.3|pte:PTT_09563|structural maintenance of chromosome 2;K07748|5|5e-13|75.5|ani:AN8440.2|sterol-4alpha-carboxylate 3-dehydrogenase (decarboxylating) [EC:1.1.1.170]	-	-	-	gi|475667848|gb|EMT65636.1|/0/hypothetical protein FOC4_g10007741 [Fusarium oxysporum f. sp. cubense race 4]
FOIG_15067	1197	241	9	30.53	1.08	-4.82112	Down	6.07486e-63	5.84376e-62	K01266|1|6e-152|536|tre:TRIREDRAFT_109234|D-aminopeptidase [EC:3.4.11.19]	-	-	-	gi|591460142|gb|EXL91744.1|/0/D-aminopeptidase [Fusarium oxysporum f. sp. cubense tropical race 4 54006]
FOIG_05247	699	53	2	11.86	0.42	-4.81957	Down	9.72096e-15	3.56021e-14	-	-	-	-	gi|475673167|gb|EMT70290.1|/4.55814e-125/hypothetical protein FOC4_g10008736 [Fusarium oxysporum f. sp. cubense race 4]
FOIG_15122	1368	266	10	29.33	1.04	-4.81772	Down	2.9682e-69	3.09557e-68	K15393|1|5e-40|165|aor:AOR_1_4014|FAD-dependent oxidoreductase	-	-	-	gi|475667056|gb|EMT64846.1|/0/hypothetical protein FOC4_g10007540 [Fusarium oxysporum f. sp. cubense race 4]
FOIG_07193	375	53	2	23.64	0.84	-4.8147	Down	9.72096e-15	3.56116e-14	-	-	-	-	gi|591470354|gb|EXM01658.1|/2.66392e-66/hypothetical protein FOIG_07193 [Fusarium oxysporum f. sp. cubense tropical race 4 54006]
FOIG_07335	495	239	9	77.93	2.77	-4.81422	Down	2.39456e-62	2.28113e-61	-	-	-	-	gi|342887586|gb|EGU87068.1|/4.72528e-92/hypothetical protein FOXB_02462 [Fusarium oxysporum Fo5176]
FOIG_16701	1371	107	4	11.77	0.42	-4.80858	Down	1.19636e-28	6.6146e-28	-	-	-	-	gi|591458263|gb|EXL90023.1|/0/hypothetical protein FOIG_16701 [Fusarium oxysporum f. sp. cubense tropical race 4 54006]
FOIG_08768	2649	25	1	1.4	0.05	-4.80735	Down	2.00966e-07	5.2111e-07	K01529|1|7e-62|239|afm:AFUA_7G05752|[EC:3.6.1.-];K08900|2|5e-06|53.5|mtm:MYCTH_2131445|mitochondrial chaperone BCS1	-	-	-	gi|475674261|gb|EMT71367.1|/0/ATPase family AAA domain-containing protein 3B [Fusarium oxysporum f. sp. cubense race 4]
FOIG_11360	4467	261	10	8.59	0.31	-4.79232	Down	9.1351e-68	9.35685e-67	K08711|1|0.0|1680|cne:CNB05770|ATP-binding cassette, subfamily G (WHITE), member 2, PDR	GO:0016021//integral component of membrane	GO:0005524//ATP binding;GO:0042626//ATPase activity, coupled to transmembrane movement of substances	GO:0006200//ATP catabolic process;GO:0055085//transmembrane transport	gi|591464957|gb|EXL96405.1|/0/ATPase [Fusarium oxysporum f. sp. cubense tropical race 4 54006]
FOIG_09675	558	106	4	29.47	1.08	-4.77014	Down	2.37618e-28	1.30642e-27	-	-	-	-	gi|591466724|gb|EXL98117.1|/3.24048e-102/hypothetical protein FOIG_09675 [Fusarium oxysporum f. sp. cubense tropical race 4 54006]
FOIG_03102	1368	52	2	5.73	0.21	-4.77007	Down	1.93136e-14	6.98967e-14	-	-	GO:0016740//transferase activity	GO:0046677//response to antibiotic	gi|475667590|gb|EMT65379.1|/0/hypothetical protein FOC4_g10011362 [Fusarium oxysporum f. sp. cubense race 4]
FOIG_14592	1785	26	1	2.18	0.08	-4.76818	Down	1.01093e-07	2.67635e-07	K09246|1|6e-07|55.8|cot:CORT_0G01040|arginine metabolism regulation protein II;K09245|3|9e-06|52.0|ppa:PAS_chr1-4_0401|transcriptional activator protein UGA3	GO:0005634//nucleus	GO:0000981//sequence-specific DNA binding RNA polymerase II transcription factor activity;GO:0008270//zinc ion binding	GO:0006357//regulation of transcription from RNA polymerase II promoter	gi|591460808|gb|EXL92392.1|/0/hypothetical protein FOIG_14592 [Fusarium oxysporum f. sp. cubense tropical race 4 54006]
FOIG_13039	1059	51	2	7.34	0.27	-4.76475	Down	3.83472e-14	1.37371e-13	K00100|1|5e-43|174|afm:AFUA_2G01410|[EC:1.1.1.-];K17647|2|9e-39|160|aor:AOR_1_2094|versiconal hemiacetal acetate reductase [EC:1.1.1.353]	GO:0005634//nucleus	GO:0000981//sequence-specific DNA binding RNA polymerase II transcription factor activity;GO:0003677//DNA binding;GO:0008270//zinc ion binding	GO:0006357//regulation of transcription from RNA polymerase II promoter	gi|342873974|gb|EGU76065.1|/0/hypothetical protein FOXB_13431 [Fusarium oxysporum Fo5176]
FOIG_03029	456	307	12	109.7	4.05	-4.7595	Down	3.40616e-79	3.95069e-78	K00452|1|5e-77|285|fgr:FG07058.1|3-hydroxyanthranilate 3,4-dioxygenase [EC:1.13.11.6]	GO:0005737//cytoplasm	GO:0000334//3-hydroxyanthranilate 3,4-dioxygenase activity;GO:0008198//ferrous iron binding	GO:0006569//tryptophan catabolic process;GO:0019805//quinolinate biosynthetic process;GO:0034354//'de novo' NAD biosynthetic process from tryptophan;GO:0043420//anthranilate metabolic process;GO:0055114//oxidation-reduction process	gi|591477182|gb|EXM08334.1|/9.32605e-88/3-hydroxyanthranilate 3,4-dioxygenase [Fusarium oxysporum f. sp. cubense tropical race 4 54006]
FOIG_04870	1053	26	1	3.77	0.14	-4.75107	Down	1.01093e-07	2.67532e-07	-	-	-	-	gi|591473473|gb|EXM04685.1|/0/hypothetical protein FOIG_04870 [Fusarium oxysporum f. sp. cubense tropical race 4 54006]
FOIG_09591	939	102	4	16.67	0.62	-4.74884	Down	3.68558e-27	1.97502e-26	K13704|1|2e-10|66.6|val:VDBG_07847|abhydrolase domain-containing protein 12 [EC:3.1.1.23]	-	-	-	gi|591466639|gb|EXL98032.1|/0/hypothetical protein FOIG_09591 [Fusarium oxysporum f. sp. cubense tropical race 4 54006]
FOIG_15105	987	26	1	4.03	0.15	-4.74775	Down	1.01093e-07	2.67429e-07	K11309|1|5e-23|108|fgr:FG08993.1|regulator of Ty1 transposition protein 109	-	GO:0003700//sequence-specific DNA binding transcription factor activity;GO:0043565//sequence-specific DNA binding	GO:0006355//regulation of transcription, DNA-templated	gi|591460182|gb|EXL91784.1|/0/hypothetical protein FOIG_15105 [Fusarium oxysporum f. sp. cubense tropical race 4 54006]
FOIG_06517	558	507	20	144.86	5.4	-4.74556	Down	1.27572e-129	2.22701e-128	K05740|1|1e-08|58.9|scm:SCHCODRAFT_63578|diaphanous 1	-	-	-	gi|475668460|gb|EMT66247.1|/1.04243e-100/hypothetical protein FOC4_g10006643 [Fusarium oxysporum f. sp. cubense race 4]
FOIG_09320	561	152	6	43.18	1.61	-4.74523	Down	7.99106e-40	5.46076e-39	-	-	-	-	gi|475665378|gb|EMT63170.1|/2.06244e-104/hypothetical protein FOC4_g10013385 [Fusarium oxysporum f. sp. cubense race 4]
FOIG_03548	1219.97	4117	172	536.46	20.17	-4.73319	Down	0	0	K01940|1|0.0|822|fgr:FG06098.1|argininosuccinate synthase [EC:6.3.4.5]	GO:0005737//cytoplasm;GO:0005829//cytosol	GO:0000049//tRNA binding;GO:0000287//magnesium ion binding;GO:0004055//argininosuccinate synthase activity;GO:0004826//phenylalanine-tRNA ligase activity;GO:0005524//ATP binding	GO:0006432//phenylalanyl-tRNA aminoacylation;GO:0006526//arginine biosynthetic process;GO:0008033//tRNA processing;GO:0043581	gi|591475730|gb|EXM06902.1|/0/argininosuccinate synthase [Fusarium oxysporum f. sp. cubense tropical race 4 54006]
FOIG_14126	1293	25	1	2.92	0.11	-4.73039	Down	2.00966e-07	5.21012e-07	K00480|1|5e-59|228|tre:TRIREDRAFT_104418|salicylate hydroxylase [EC:1.14.13.1]	-	GO:0016491//oxidoreductase activity	GO:0055114//oxidation-reduction process	gi|591461397|gb|EXL92958.1|/0/hypothetical protein FOIG_14126 [Fusarium oxysporum f. sp. cubense tropical race 4 54006]
FOIG_01833	687	50	2	11.4	0.43	-4.72855	Down	7.6087e-14	2.69339e-13	-	-	-	-	gi|591477649|gb|EXM08770.1|/3.88182e-129/hypothetical protein FOIG_01833 [Fusarium oxysporum f. sp. cubense tropical race 4 54006]
FOIG_14182	786	81	3	14.8	0.56	-4.72403	Down	5.28768e-22	2.46067e-21	K12880|1|1e-38|159|pno:SNOG_15115|THO complex subunit 3;K17742|2|3e-22|105|pic:PICST_38255|sorbose reductase [EC:1.1.1.289]	-	GO:0016491//oxidoreductase activity	GO:0055114//oxidation-reduction process	gi|587738314|gb|EXA36030.1|/3.13657e-147/3-oxoacyl-[acyl-carrier protein] reductase [Fusarium oxysporum f. sp. pisi HDV247]
FOIG_09245	708	25	1	5.52	0.21	-4.71621	Down	2.00966e-07	5.20914e-07	-	-	-	-	gi|475665447|gb|EMT63239.1|/1.83086e-145/hypothetical protein FOC4_g10013457 [Fusarium oxysporum f. sp. cubense race 4]
FOIG_03991	2028	25	1	1.84	0.07	-4.71621	Down	2.00966e-07	5.21208e-07	K02320|1|2e-28|127|aor:AOR_1_946054|DNA polymerase alpha subunit A [EC:2.7.7.7]	-	-	-	gi|591474207|gb|EXM05396.1|/0/hypothetical protein FOIG_03991 [Fusarium oxysporum f. sp. cubense tropical race 4 54006]
FOIG_14991	975	5797	235	910.45	34.85	-4.70735	Down	0	0	K12618|1|9e-57|220|ani:AN8185.2|5'-3' exoribonuclease 1 [EC:3.1.13.-]	-	GO:0004061//arylformamidase activity	GO:0019441//tryptophan catabolic process to kynurenine	gi|475667847|gb|EMT65635.1|/0/hypothetical protein FOC4_g10007740 [Fusarium oxysporum f. sp. cubense race 4]
FOIG_00024	930	172	7	28.39	1.09	-4.70298	Down	1.1603e-44	8.63694e-44	K01567|1|4e-21|101|afm:AFUA_6G11570|[EC:3.-.-.-];K00626|2|4e-21|101|ani:AN4179.2|acetyl-CoA C-acetyltransferase [EC:2.3.1.9]	-	-	-	gi|591478614|gb|EXM09674.1|/2.52191e-176/3-oxoadipate enol-lactonase [Fusarium oxysporum f. sp. cubense tropical race 4 54006]
FOIG_09130	780	132	4	19.5	0.75	-4.70044	Down	3.86872e-36	2.47181e-35	K12584|1|5e-64|244|ure:UREG_00738|scavenger mRNA-decapping enzyme DcpS [EC:3.-.-.-]	-	-	-	gi|591467897|gb|EXL99268.1|/2.20889e-153/hypothetical protein FOIG_09130 [Fusarium oxysporum f. sp. cubense tropical race 4 54006]
FOIG_11220	2733	24	1	1.3	0.05	-4.70044	Down	3.98994e-07	1.01508e-06	K09465|1|3e-08|61.2|ssl:SS1G_00389|zinc finger protein BrlA;K11215|3|2e-06|55.1|smp:SMAC6479|transcription factor STE12;K09202|4|2e-06|55.1|afm:AFUA_3G11250|regulatory protein SWI5	-	-	-	gi|591464809|gb|EXL96257.1|/0/hypothetical protein FOIG_11220 [Fusarium oxysporum f. sp. cubense tropical race 4 54006]
FOIG_13624	1530	1713	70	168.21	6.49	-4.6959	Down	0	0	K05607|1|8e-11|68.6|act:ACLA_008060|methylglutaconyl-CoA hydratase [EC:4.2.1.18]	-	GO:0016747//transferase activity, transferring acyl groups other than amino-acyl groups	GO:0008152//metabolic process	gi|591461946|gb|EXL93489.1|/0/hypothetical protein FOIG_13624 [Fusarium oxysporum f. sp. cubense tropical race 4 54006]
FOIG_01678	1527	50	2	4.92	0.19	-4.69459	Down	7.6087e-14	2.69409e-13	K10866|1|1e-51|204|fgr:FG00711.1|DNA repair protein RAD50 [EC:3.6.-.-];K13095|3|5e-40|165|fgr:FG02080.1|splicing factor 1;K01952|4|4e-34|145|pno:SNOG_10851|phosphoribosylformylglycinamidine synthase [EC:6.3.5.3];K08165|5|9e-18|91.7|kaf:KAFR_0B03930|MFS transporter, DHA2 family, multidrug resistance protein	-	-	-	gi|591477479|gb|EXM08600.1|/0/hypothetical protein FOIG_01678 [Fusarium oxysporum f. sp. cubense tropical race 4 54006]
FOIG_10350	2427	72	3	4.4	0.17	-4.6939	Down	2.51454e-19	1.08128e-18	K01681|1|0.0|1274|nhe:NECHADRAFT_96520|aconitate hydratase [EC:4.2.1.3]	-	GO:0003994//aconitate hydratase activity;GO:0051539//4 iron, 4 sulfur cluster binding	GO:0006099//tricarboxylic acid cycle	gi|475670210|gb|EMT67579.1|/0/Aconitate hydratase, mitochondrial [Fusarium oxysporum f. sp. cubense race 4]
FOIG_01607	1509	22190	915	2210.38	86.06	-4.68281	Down	0	0	K00517|1|8e-96|350|afm:AFUA_4G09980|[EC:1.14.-.-];K17645|2|3e-90|332|pan:PODANSg8563|averantin hydroxylase [EC:1.14.13.174]	-	GO:0004497//monooxygenase activity;GO:0005506//iron ion binding;GO:0016705//oxidoreductase activity, acting on paired donors, with incorporation or reduction of molecular oxygen;GO:0020037//heme binding	GO:0055114//oxidation-reduction process	gi|591477402|gb|EXM08523.1|/0/hypothetical protein FOIG_01607 [Fusarium oxysporum f. sp. cubense tropical race 4 54006]
FOIG_10872	426	240	10	92.58	3.64	-4.66869	Down	1.56348e-61	1.47918e-60	-	-	-	-	gi|475673629|gb|EMT70740.1|/2.80676e-71/hypothetical protein FOC4_g10009208 [Fusarium oxysporum f. sp. cubense race 4]
FOIG_02353	951	1248	52	201.22	7.92	-4.66713	Down	0	0	K00390|1|2e-173|607|fgr:FG08528.1|phosphoadenosine phosphosulfate reductase [EC:1.8.4.8]	-	GO:0004604//phosphoadenylyl-sulfate reductase (thioredoxin) activity	GO:0009086//methionine biosynthetic process;GO:0019344//cysteine biosynthetic process;GO:0019379//sulfate assimilation, phosphoadenylyl sulfate reduction by phosphoadenylyl-sulfate reductase (thioredoxin)	gi|477513023|gb|ENH65548.1|/0/Phosphoadenosine phosphosulfate reductase [Fusarium oxysporum f. sp. cubense race 1]
FOIG_01118	834	23	1	4.26	0.17	-4.64725	Down	7.91064e-07	1.96957e-06	-	-	-	-	gi|591480385|gb|EXM11445.1|/8.26302e-157/hypothetical protein FOIG_01118 [Fusarium oxysporum f. sp. cubense tropical race 4 54006]
FOIG_08485	1035	188	8	27.73	1.11	-4.64282	Down	2.58452e-48	2.05151e-47	K00777|1|6e-70|264|afm:AFUA_2G00910|[EC:2.4.2.-];K02155|4|7e-20|97.8|afv:AFLA_005310|V-type H+-transporting ATPase 16kDa proteolipid subunit;K15110|5|7e-13|74.7|ani:AN1299.2|solute carrier family 25 (mitochondrial 2-oxodicarboxylate transporter), member 21	-	GO:0003824//catalytic activity	GO:0009116//nucleoside metabolic process	gi|475674530|gb|EMT71636.1|/0/hypothetical protein FOC4_g10010148 [Fusarium oxysporum f. sp. cubense race 4]
FOIG_14051	768	306	13	61.89	2.48	-4.64129	Down	8.57492e-78	9.78893e-77	-	-	-	-	gi|475672357|gb|EMT69521.1|/1.21881e-140/Protein CCC1 [Fusarium oxysporum f. sp. cubense race 4]
FOIG_10243	417	141	6	55.72	2.24	-4.63662	Down	1.45988e-36	9.40613e-36	-	-	-	-	gi|475671780|gb|EMT69059.1|/2.82616e-76/hypothetical protein FOC4_g10005158 [Fusarium oxysporum f. sp. cubense race 4]
FOIG_00373	882	2857	122	498.8	20.11	-4.63248	Down	0	0	K01183|1|6e-07|54.7|spo:SPAPB1E7.04c|chitinase [EC:3.2.1.14]	GO:0016021//integral component of membrane	GO:0005216//ion channel activity	GO:0034220//ion transmembrane transport	gi|475666686|gb|EMT64476.1|/7.91125e-169/hypothetical protein FOC4_g10007152 [Fusarium oxysporum f. sp. cubense race 4]
FOIG_08605	930	24	1	3.96	0.16	-4.62936	Down	3.98994e-07	1.01471e-06	-	-	-	-	gi|591468206|gb|EXL99567.1|/6.63661e-177/hypothetical protein FOIG_08605 [Fusarium oxysporum f. sp. cubense tropical race 4 54006]
FOIG_01938	1143	24	1	3.19	0.13	-4.61697	Down	3.98994e-07	1.0149e-06	K03854|1|8e-60|230|pte:PTT_12604|mannosyltransferase [EC:2.4.1.-];K01750|2|3e-28|125|afm:AFUA_6G08780|ornithine cyclodeaminase [EC:4.3.1.12]	-	-	-	gi|591477780|gb|EXM08901.1|/0/hypothetical protein FOIG_01938 [Fusarium oxysporum f. sp. cubense tropical race 4 54006]
FOIG_04370	537	46	2	13.71	0.56	-4.61366	Down	1.17076e-12	3.94728e-12	-	-	-	-	gi|591474742|gb|EXM05931.1|/3.03091e-107/hypothetical protein FOIG_04370 [Fusarium oxysporum f. sp. cubense tropical race 4 54006]
FOIG_09100	1101	46	2	6.36	0.26	-4.61244	Down	1.17076e-12	3.94632e-12	K01613|1|1e-06|53.9|ani:AN9039.2|phosphatidylserine decarboxylase [EC:4.1.1.65];K14326|2|3e-06|52.8|ttt:THITE_130005|regulator of nonsense transcripts 1 [EC:3.6.4.-]	-	-	-	gi|475673336|gb|EMT70447.1|/0/hypothetical protein FOC4_g10008897 [Fusarium oxysporum f. sp. cubense race 4]
FOIG_14614	2094	24	1	1.71	0.07	-4.6105	Down	3.98994e-07	1.01527e-06	-	-	-	-	gi|475669307|gb|EMT67069.1|/0/Serine/threonine-protein kinase pkn1 [Fusarium oxysporum f. sp. cubense race 4]
FOIG_05214	1440	1406	61	147	6.02	-4.60991	Down	0	0	K01386|1|3e-115|415|afm:AFUA_6G05350|[EC:3.4.23.-];K06005|2|5e-58|225|cdu:CD36_33460|candidapepsin [EC:3.4.23.24]	-	GO:0004190//aspartic-type endopeptidase activity	GO:0006508//proteolysis	gi|591474003|gb|EXM05215.1|/0/hypothetical protein FOIG_05214 [Fusarium oxysporum f. sp. cubense tropical race 4 54006]
FOIG_06151	738	23	1	4.85	0.2	-4.59991	Down	7.91064e-07	1.96886e-06	K11238|1|7e-12|70.5|yli:YALI0D10879g|cytokinesis protein	-	-	-	gi|591472041|gb|EXM03301.1|/1.27875e-152/hypothetical protein FOIG_06151 [Fusarium oxysporum f. sp. cubense tropical race 4 54006]
FOIG_11576	2478	113	5	6.77	0.28	-4.59566	Down	2.39e-29	1.34246e-28	K08803|1|2e-16|88.2|fgr:FG07816.1|death-associated protein kinase [EC:2.7.11.1];K06694|5|6e-15|83.2|cci:CC1G_10046|26S proteasome non-ATPase regulatory subunit 10	-	-	-	gi|591464579|gb|EXL96036.1|/0/hypothetical protein FOIG_11576 [Fusarium oxysporum f. sp. cubense tropical race 4 54006]
FOIG_11628	4599	41	2	1.45	0.06	-4.59495	Down	3.50178e-11	1.10788e-10	K00777|1|9e-134|478|afm:AFUA_7G07100|[EC:2.4.2.-]	-	-	-	gi|591464629|gb|EXL96086.1|/0/hypothetical protein FOIG_11628 [Fusarium oxysporum f. sp. cubense tropical race 4 54006]
FOIG_10919	1233	2371	104	291.23	12.06	-4.59386	Down	0	0	K01012|1|0.0|774|fgr:FG00278.1|biotin synthase [EC:2.8.1.6]	-	GO:0004076//biotin synthase activity;GO:0046872//metal ion binding;GO:0051537//2 iron, 2 sulfur cluster binding;GO:0051539//4 iron, 4 sulfur cluster binding	GO:0009102//biotin biosynthetic process	gi|475663395|gb|EMT61190.1|/0/Biotin synthase, mitochondrial [Fusarium oxysporum f. sp. cubense race 4]
FOIG_01675	1356	91	4	10.13	0.42	-4.5921	Down	6.72178e-24	3.29408e-23	-	-	-	-	gi|591477475|gb|EXM08596.1|/0/hypothetical protein FOIG_01675 [Fusarium oxysporum f. sp. cubense tropical race 4 54006]
FOIG_10748	1737	248	11	21.37	0.89	-4.58564	Down	8.11754e-63	7.78695e-62	-	-	GO:0016627//oxidoreductase activity, acting on the CH-CH group of donors	GO:0055114//oxidation-reduction process	gi|475673753|gb|EMT70864.1|/0/hypothetical protein FOC4_g10009337 [Fusarium oxysporum f. sp. cubense race 4]
FOIG_14123	1800	5349	236	444.27	18.51	-4.58506	Down	0	0	K01279|1|0.0|1070|fgr:FG03072.1|tripeptidyl-peptidase I [EC:3.4.14.9]	-	GO:0004252//serine-type endopeptidase activity	GO:0006508//proteolysis	gi|475672429|gb|EMT69593.1|/0/Tripeptidyl-peptidase sed4 [Fusarium oxysporum f. sp. cubense race 4]
FOIG_15419	990	45	2	6.95	0.29	-4.58289	Down	2.3142e-12	7.70243e-12	K12584|1|2e-58|225|ure:UREG_00738|scavenger mRNA-decapping enzyme DcpS [EC:3.-.-.-]	-	-	-	gi|591459761|gb|EXL91381.1|/0/hypothetical protein FOIG_15419 [Fusarium oxysporum f. sp. cubense tropical race 4 54006]
FOIG_07129	1185	3045	135	389.83	16.32	-4.57813	Down	0	0	-	GO:0016021//integral component of membrane	-	GO:0006950//response to stress	gi|475665809|gb|EMT63601.1|/0/Sphingoid long-chain base transporter RSB1 [Fusarium oxysporum f. sp. cubense race 4]
FOIG_10275	792	45	2	8.81	0.37	-4.57354	Down	2.3142e-12	7.70616e-12	-	-	-	-	gi|475671817|gb|EMT69096.1|/4.90043e-156/hypothetical protein FOC4_g10005197 [Fusarium oxysporum f. sp. cubense race 4]
FOIG_13313	1371	158	7	17.38	0.73	-4.57339	Down	1.61034e-40	1.11204e-39	-	-	GO:0008168//methyltransferase activity	GO:0032259//methylation	gi|475672583|gb|EMT69738.1|/0/Protein dlpA [Fusarium oxysporum f. sp. cubense race 4]
FOIG_00276	969	136	6	21.36	0.9	-4.56884	Down	4.38712e-35	2.74315e-34	K17743|1|1e-178|625|fgr:FG01523.1|D-xylose reductase [EC:1.1.1.307]	-	GO:0003729//mRNA binding;GO:0032866//D-xylose:NADP reductase activity;GO:0047935//glucose 1-dehydrogenase (NADP+) activity	GO:0019388//galactose catabolic process;GO:0019568//arabinose catabolic process;GO:0034599//cellular response to oxidative stress;GO:0042843//D-xylose catabolic process;GO:0055114//oxidation-reduction process	gi|591478959|gb|EXM10019.1|/0/NAD(P)H-dependent D-xylose reductase xyl1 [Fusarium oxysporum f. sp. cubense tropical race 4 54006]
FOIG_00742	795	45	2	8.77	0.37	-4.56698	Down	2.3142e-12	7.70429e-12	K14819|1|8e-92|336|nhe:NECHADRAFT_74636|dual specificity phosphatase 12 [EC:3.1.3.16 3.1.3.48]	-	GO:0004725//protein tyrosine phosphatase activity;GO:0008138//protein tyrosine/serine/threonine phosphatase activity	GO:0035335//peptidyl-tyrosine dephosphorylation	gi|475664432|gb|EMT62227.1|/6.83296e-150/Protein phosphatase Slingshot like protein [Fusarium oxysporum f. sp. cubense race 4]
FOIG_04038	711	626	28	137.52	5.81	-4.56496	Down	4.77798e-156	9.69408e-155	K03260|1|2e-09|62.0|pan:PODANSg5523|translation initiation factor 4G;K06665|2|1e-08|59.7|cgr:CAGL0D01364g|glucose repression mediator protein;K01867|5|3e-07|55.1|pan:PODANSg4816|tryptophanyl-tRNA synthetase [EC:6.1.1.2]	-	-	-	gi|475668035|gb|EMT65823.1|/3.38317e-131/hypothetical protein FOC4_g10007935 [Fusarium oxysporum f. sp. cubense race 4]
FOIG_14988	1551	1777	84	180.91	7.68	-4.55802	Down	0	0	K00139|1|0.0|658|afm:AFUA_3G07150|succinate-semialdehyde dehydrogenase [EC:1.2.1.24];K00135|2|2e-122|439|ani:AN7315.2|succinate-semialdehyde dehydrogenase / glutarate-semialdehyde dehydrogenase [EC:1.2.1.16 1.2.1.79 1.2.1.20]	-	GO:0016620//oxidoreductase activity, acting on the aldehyde or oxo group of donors, NAD or NADP as acceptor	GO:0055114//oxidation-reduction process	gi|591460280|gb|EXL91880.1|/0/succinate-semialdehyde dehydrogenase [Fusarium oxysporum f. sp. cubense tropical race 4 54006]
FOIG_00401	1338	23	1	2.59	0.11	-4.55738	Down	7.91064e-07	1.96921e-06	-	-	-	-	gi|587703158|gb|EWZ49763.1|/0/hypothetical protein FOZG_00584 [Fusarium oxysporum Fo47]
FOIG_05013	2583	603	30	38.34	1.63	-4.55591	Down	3.45334e-147	6.70963e-146	K15441|1|9e-88|325|uma:UM00197.1|tRNA-specific adenosine deaminase 2 [EC:3.5.4.-]	-	-	-	gi|591473657|gb|EXM04869.1|/0/hypothetical protein FOIG_05013 [Fusarium oxysporum f. sp. cubense tropical race 4 54006]
FOIG_02191	2313	22	1	1.41	0.06	-4.55459	Down	1.56607e-06	3.82238e-06	K05349|1|0.0|1463|fgr:FG08609.1|beta-glucosidase [EC:3.2.1.21]	-	GO:0004553//hydrolase activity, hydrolyzing O-glycosyl compounds	GO:0005975//carbohydrate metabolic process	gi|591478208|gb|EXM09329.1|/0/beta-glucosidase [Fusarium oxysporum f. sp. cubense tropical race 4 54006]
FOIG_08547	414	133	6	52.99	2.26	-4.55133	Down	3.36784e-34	2.07099e-33	-	-	GO:0016884//carbon-nitrogen ligase activity, with glutamine as amido-N-donor	GO:0008152//metabolic process	gi|475674474|gb|EMT71580.1|/4.09263e-75/hypothetical protein FOC4_g10010086 [Fusarium oxysporum f. sp. cubense race 4]
FOIG_06268	1188	44	2	5.62	0.24	-4.54946	Down	4.57056e-12	1.50521e-11	K01613|1|9e-22|104|ani:AN9039.2|phosphatidylserine decarboxylase [EC:4.1.1.65];K14950|2|4e-21|102|ani:AN3146.2|cation-transporting ATPase 13A1 [EC:3.6.3.-];K01051|3|3e-19|96.3|afv:AFLA_023340|pectinesterase [EC:3.1.1.11];K14326|4|3e-09|62.8|ttt:THITE_130005|regulator of nonsense transcripts 1 [EC:3.6.4.-];K02920|5|6e-08|58.5|ani:AN4452.2|large subunit ribosomal protein L36e	-	-	-	gi|591472206|gb|EXM03466.1|/0/hypothetical protein FOIG_06268 [Fusarium oxysporum f. sp. cubense tropical race 4 54006]
FOIG_09090	1029	22	1	3.26	0.14	-4.54137	Down	1.56607e-06	3.82305e-06	K00540|1|2e-68|258|afm:AFUA_5G01290|[EC:1.-.-.-];K01178|2|1e-65|249|abe:ARB_02327|glucoamylase [EC:3.2.1.3];K00344|3|2e-35|149|afm:AFUA_3G13610|NADPH2:quinone reductase [EC:1.6.5.5];K00359|4|1e-23|110|afm:AFUA_6G09590|NADH oxidase [EC:1.6.-.-];K01113|5|3e-22|105|pno:SNOG_12465|alkaline phosphatase D [EC:3.1.3.1]	-	GO:0008270//zinc ion binding;GO:0016491//oxidoreductase activity	GO:0055114//oxidation-reduction process	gi|475673344|gb|EMT70455.1|/0/Reticulon-4-interacting protein 1 like protein, mitochondrial [Fusarium oxysporum f. sp. cubense race 4]
FOIG_04614	411	22	1	8.84	0.38	-4.53998	Down	1.56607e-06	3.8217e-06	-	-	-	-	gi|475676685|gb|EMT73711.1|/5.00553e-81/hypothetical protein FOC4_g10002207 [Fusarium oxysporum f. sp. cubense race 4]
FOIG_06175	2553	20	1	1.16	0.05	-4.53605	Down	6.10744e-06	1.42711e-05	-	-	-	-	gi|591472071|gb|EXM03331.1|/0/hypothetical protein FOIG_06175 [Fusarium oxysporum f. sp. cubense tropical race 4 54006]
FOIG_15223	1638	48	2	3.94	0.17	-4.53459	Down	2.98912e-13	1.0352e-12	K09241|1|1e-11|71.6|aor:AOR_1_568084|transcriptional regulatory protein GAL4;K09240|3|3e-06|53.9|pgu:PGUG_01292|transcriptional regulatory protein CAT8	GO:0005634//nucleus	GO:0000981//sequence-specific DNA binding RNA polymerase II transcription factor activity;GO:0003677//DNA binding;GO:0008270//zinc ion binding	GO:0006357//regulation of transcription from RNA polymerase II promoter	gi|591460091|gb|EXL91695.1|/0/hypothetical protein FOIG_15223 [Fusarium oxysporum f. sp. cubense tropical race 4 54006]
FOIG_01601	2934	64	3	3.23	0.14	-4.52804	Down	5.81956e-17	2.31906e-16	K01187|1|0.0|848|pte:PTT_17563|alpha-glucosidase [EC:3.2.1.20]	-	GO:0004553//hydrolase activity, hydrolyzing O-glycosyl compounds;GO:0030246//carbohydrate binding	GO:0005975//carbohydrate metabolic process	gi|591477396|gb|EXM08517.1|/0/hypothetical protein FOIG_01601 [Fusarium oxysporum f. sp. cubense tropical race 4 54006]
FOIG_02912	210	261	12	235.76	10.24	-4.52503	Down	1.37973e-65	1.37533e-64	-	-	-	-	gi|475667407|gb|EMT65196.1|/1.2407e-31/Glucose-repressible protein [Fusarium oxysporum f. sp. cubense race 4]
FOIG_15728	372	43	2	19.36	0.85	-4.50947	Down	9.01884e-12	2.93571e-11	-	-	-	-	gi|591459405|gb|EXL91045.1|/3.48878e-66/hypothetical protein FOIG_15728 [Fusarium oxysporum f. sp. cubense tropical race 4 54006]
FOIG_15096	1815	22	1	1.81	0.08	-4.49985	Down	1.56607e-06	3.82441e-06	K09245|1|3e-09|63.5|yli:YALI0D20394g|transcriptional activator protein UGA3;K09243|2|1e-06|54.7|cot:CORT_0E00300|transcriptional regulatory protein UME6;K09246|3|2e-06|54.3|ncs:NCAS_0C00220|arginine metabolism regulation protein II	-	-	GO:0006351//transcription, DNA-templated	gi|591460173|gb|EXL91775.1|/0/hypothetical protein FOIG_15096 [Fusarium oxysporum f. sp. cubense tropical race 4 54006]
FOIG_08528	1401	21	1	2.26	0.1	-4.49825	Down	3.09538e-06	7.39622e-06	K03260|1|3e-07|56.6|pan:PODANSg5523|translation initiation factor 4G	-	-	-	gi|475674488|gb|EMT71594.1|/0/hypothetical protein FOC4_g10010104 [Fusarium oxysporum f. sp. cubense race 4]
FOIG_16065	1482	320	15	32.48	1.44	-4.49541	Down	8.7434e-80	1.01927e-78	K00128|1|0.0|757|nhe:NECHADRAFT_47412|aldehyde dehydrogenase (NAD+) [EC:1.2.1.3]	-	GO:0016620//oxidoreductase activity, acting on the aldehyde or oxo group of donors, NAD or NADP as acceptor	GO:0055114//oxidation-reduction process	gi|475670577|gb|EMT67930.1|/0/Aldehyde dehydrogenase [Fusarium oxysporum f. sp. cubense race 4]
FOIG_09383	1164	46	2	5.61	0.25	-4.488	Down	1.17076e-12	3.94535e-12	-	-	-	-	gi|591467250|gb|EXL98632.1|/0/hypothetical protein FOIG_09383 [Fusarium oxysporum f. sp. cubense tropical race 4 54006]
FOIG_07512	654	148	7	35.58	1.59	-4.48397	Down	1.42023e-37	9.32541e-37	K13171|1|5e-08|57.4|scm:SCHCODRAFT_17474|serine/arginine repetitive matrix protein 1;K15172|2|3e-07|54.7|aje:HCAG_06230|transcription elongation factor SPT5;K12609|3|6e-07|53.9|nhe:NECHADRAFT_65680|CCR4-NOT transcriptional complex subunit CAF120;K00916|4|7e-07|53.5|pan:PODANSg8989|CTD kinase subunit alpha [EC:2.7.11.22 2.7.11.23];K13100|5|1e-06|53.1|tre:TRIREDRAFT_58183|pre-mRNA-splicing factor C…	-	-	-	gi|591469204|gb|EXM00531.1|/1.84061e-122/hypothetical protein FOIG_07512 [Fusarium oxysporum f. sp. cubense tropical race 4 54006]
FOIG_03712	531	63	3	19.01	0.85	-4.48315	Down	1.14619e-16	4.49458e-16	-	-	GO:0016846//carbon-sulfur lyase activity	GO:0008152//metabolic process	gi|475670798|gb|EMT68151.1|/5.33872e-101/hypothetical protein FOC4_g10012559 [Fusarium oxysporum f. sp. cubense race 4]
FOIG_15695	1080	1198	57	168.99	7.59	-4.47669	Down	1.75708e-293	5.98276e-292	K03182|1|5e-139|493|nhe:NECHADRAFT_52948|3-octaprenyl-4-hydroxybenzoate carboxy-lyase UbiD [EC:4.1.1.-]	GO:0005886//plasma membrane	GO:0010181//FMN binding;GO:0016491//oxidoreductase activity;GO:0016831//carboxy-lyase activity	GO:0006744//ubiquinone biosynthetic process;GO:0055114//oxidation-reduction process	gi|591459485|gb|EXL91121.1|/0/hypothetical protein FOIG_15695 [Fusarium oxysporum f. sp. cubense tropical race 4 54006]
FOIG_08273	558	21	1	6	0.27	-4.47393	Down	3.09538e-06	7.39494e-06	-	-	-	-	gi|342877710|gb|EGU79153.1|/4.36949e-107/hypothetical protein FOXB_10313 [Fusarium oxysporum Fo5176]
FOIG_13826	1715.17	545	26	47.39	2.14	-4.4689	Down	2.4274e-134	4.37632e-133	K03457|1|0.0|850|pno:SNOG_00139|nucleobase:cation symporter-1, NCS1 family	GO:0016020//membrane	GO:0015205//nucleobase transmembrane transporter activity	GO:0015851//nucleobase transport	gi|591461628|gb|EXL93180.1|/0/hypothetical protein FOIG_13826 [Fusarium oxysporum f. sp. cubense tropical race 4 54006]
FOIG_04106	249	21	1	15.27	0.69	-4.46796	Down	3.09538e-06	7.39365e-06	-	-	-	-	gi|591474360|gb|EXM05549.1|/4.57706e-42/hypothetical protein FOIG_04106 [Fusarium oxysporum f. sp. cubense tropical race 4 54006]
FOIG_16454	1248	62	3	7.52	0.34	-4.46713	Down	2.25596e-16	8.75896e-16	K00641|1|3e-138|491|ttt:THITE_2122479|homoserine O-acetyltransferase [EC:2.3.1.31]	-	-	-	gi|591458584|gb|EXL90281.1|/0/homoserine O-acetyltransferase [Fusarium oxysporum f. sp. cubense tropical race 4 54006]
FOIG_15691	753	1332	64	275.17	12.48	-4.46263	Down	0	0	K17741|1|1e-27|115|tdl:TDEL_0C00230|NADPH-dependent methylglyoxal reductase [EC:1.1.1.283]	-	-	-	gi|591459481|gb|EXL91117.1|/1.92989e-143/hypothetical protein FOIG_15691 [Fusarium oxysporum f. sp. cubense tropical race 4 54006]
FOIG_14143	762	83	4	16.93	0.77	-4.45858	Down	1.5306e-21	7.04178e-21	-	-	-	-	gi|591461416|gb|EXL92977.1|/1.01553e-139/hypothetical protein FOIG_14143 [Fusarium oxysporum f. sp. cubense tropical race 4 54006]
FOIG_09514	1257	20	1	2.41	0.11	-4.45346	Down	6.10744e-06	1.42735e-05	K00100|1|5e-101|367|afm:AFUA_1G06800|[EC:1.1.1.-];K13954|2|5e-22|105|kla:KLLA0C19382g|alcohol dehydrogenase [EC:1.1.1.1]	-	GO:0016491//oxidoreductase activity;GO:0046872//metal ion binding	GO:0055114//oxidation-reduction process	gi|591467408|gb|EXL98790.1|/0/alcohol dehydrogenase [Fusarium oxysporum f. sp. cubense tropical race 4 54006]
FOIG_11334	1794	42	2	3.5	0.16	-4.45121	Down	1.77799e-11	5.69985e-11	-	-	-	-	gi|591464926|gb|EXL96374.1|/0/hypothetical protein FOIG_11334 [Fusarium oxysporum f. sp. cubense tropical race 4 54006]
FOIG_15410	1869	63	3	5.03	0.23	-4.45085	Down	1.14619e-16	4.4933e-16	K05920|1|1e-130|466|afm:AFUA_1G14340|[EC:1.16.1.-];K00521|3|4e-114|412|afm:AFUA_7G04970|ferric-chelate reductase [EC:1.16.1.7]	GO:0016021//integral component of membrane	GO:0016491//oxidoreductase activity	GO:0055114//oxidation-reduction process	gi|591459752|gb|EXL91372.1|/0/hypothetical protein FOIG_15410 [Fusarium oxysporum f. sp. cubense tropical race 4 54006]
FOIG_15928	699	41	2	9.17	0.42	-4.44846	Down	3.50178e-11	1.10762e-10	K01834|1|9e-70|262|yli:YALI0B02728g|2,3-bisphosphoglycerate-dependent phosphoglycerate mutase [EC:5.4.2.11]	GO:0009277//fungal-type cell wall;GO:0044444	GO:0004619//phosphoglycerate mutase activity	GO:0006096//glycolytic process	gi|475675177|gb|EMT72252.1|/5.93933e-133/2,3-bisphosphoglycerate-dependent phosphoglycerate mutase [Fusarium oxysporum f. sp. cubense race 4]
FOIG_01213	618	761	37	194.51	8.93	-4.44504	Down	3.22124e-186	7.52315e-185	K00680|1|5e-08|57.4|afm:AFUA_4G14730|[EC:2.3.1.-]	-	GO:0008080//N-acetyltransferase activity	GO:0008152//metabolic process	gi|475663948|gb|EMT61743.1|/1.73808e-116/Putative N-acetyltransferase p20 [Fusarium oxysporum f. sp. cubense race 4]
FOIG_09881	687	21	1	4.79	0.22	-4.44445	Down	3.09538e-06	7.39751e-06	K03006|1|6e-10|63.9|kaf:KAFR_0B01060|DNA-directed RNA polymerase II subunit RPB1 [EC:2.7.7.6]	-	-	-	gi|591441649|gb|EXL74278.1|/1.38064e-126/hypothetical protein FOPG_10567 [Fusarium oxysporum f. sp. conglutinans race 2 54008]
FOIG_11938	186	41	2	43.52	2	-4.44361	Down	3.50178e-11	1.10813e-10	-	-	-	-	gi|591463928|gb|EXL95402.1|/3.56404e-26/hypothetical protein FOIG_11938 [Fusarium oxysporum f. sp. cubense tropical race 4 54006]
FOIG_06290	1023	61	3	9.11	0.42	-4.43899	Down	4.4372e-16	1.70545e-15	K13953|1|3e-46|185|lth:KLTH0E05588g|alcohol dehydrogenase, propanol-preferring [EC:1.1.1.1]	-	GO:0008270//zinc ion binding;GO:0016491//oxidoreductase activity	GO:0055114//oxidation-reduction process	gi|342876784|gb|EGU78341.1|/0/hypothetical protein FOXB_11156 [Fusarium oxysporum Fo5176]
FOIG_12838	1266	286	14	34.18	1.58	-4.43516	Down	7.61116e-71	8.07241e-70	K01809|1|0.0|783|fgr:FG05330.1|mannose-6-phosphate isomerase [EC:5.3.1.8]	-	GO:0004476//mannose-6-phosphate isomerase activity;GO:0008270//zinc ion binding	GO:0005975//carbohydrate metabolic process;GO:0009298//GDP-mannose biosynthetic process	gi|587673747|gb|EWY96080.1|/0/phosphomannose isomerase type I [Fusarium oxysporum FOSC 3-a]
FOIG_13287	1422	571	28	60.48	2.8	-4.43296	Down	6.96318e-140	1.30143e-138	K01288|1|1e-163|576|afm:AFUA_5G01200|carboxypeptidase D [EC:3.4.16.6];K01289|5|3e-77|288|afm:AFUA_1G00420|carboxypeptidase [EC:3.4.16.-]	-	GO:0004185//serine-type carboxypeptidase activity	GO:0006508//proteolysis	gi|475672609|gb|EMT69764.1|/0/Carboxypeptidase S1 [Fusarium oxysporum f. sp. cubense race 4]
FOIG_05080	219	719	35	610.31	28.27	-4.4322	Down	5.47266e-176	1.22609e-174	-	-	-	-	gi|591473747|gb|EXM04959.1|/6.71049e-49/hypothetical protein FOIG_05080 [Fusarium oxysporum f. sp. cubense tropical race 4 54006]
FOIG_14665	363	26	1	9.43	0.44	-4.42168	Down	1.01093e-07	2.67583e-07	-	-	-	-	gi|591460638|gb|EXL92227.1|/6.00002e-66/hypothetical protein FOIG_14665 [Fusarium oxysporum f. sp. cubense tropical race 4 54006]
FOIG_01082	1137	40	2	5.35	0.25	-4.41954	Down	6.88986e-11	2.15451e-10	K00540|1|4e-77|288|afm:AFUA_2G08050|[EC:1.-.-.-];K16066|2|1e-11|70.5|fgr:FG03648.1|malonic semialdehyde reductase [EC:1.1.1.-]	-	GO:0016491//oxidoreductase activity	GO:0055114//oxidation-reduction process	gi|475664085|gb|EMT61880.1|/0/Estradiol 17-beta-dehydrogenase 11 [Fusarium oxysporum f. sp. cubense race 4]
FOIG_11332	1185	60	3	7.68	0.36	-4.41504	Down	8.72124e-16	3.31224e-15	-	-	GO:0016491//oxidoreductase activity	GO:0055114//oxidation-reduction process	gi|475664917|gb|EMT62711.1|/0/hypothetical protein FOC4_g10006344 [Fusarium oxysporum f. sp. cubense race 4]
FOIG_11617	987	181	9	28.06	1.32	-4.40991	Down	3.3197e-45	2.49404e-44	K12584|1|6e-72|270|ure:UREG_00738|scavenger mRNA-decapping enzyme DcpS [EC:3.-.-.-];K14404|2|2e-07|56.2|fgr:FG00954.1|cleavage and polyadenylation specificity factor subunit 4	-	-	-	gi|475669966|gb|EMT67335.1|/0/mRNA 3'-end-processing protein YTH1 [Fusarium oxysporum f. sp. cubense race 4]
FOIG_01824	2067	59	3	4.25	0.2	-4.40939	Down	1.71289e-15	6.44313e-15	-	-	-	-	gi|591477640|gb|EXM08761.1|/0/hypothetical protein FOIG_01824 [Fusarium oxysporum f. sp. cubense tropical race 4 54006]
FOIG_11201	492	20	1	6.57	0.31	-4.40555	Down	6.10744e-06	1.42638e-05	-	-	-	-	gi|475665044|gb|EMT62838.1|/9.54954e-93/hypothetical protein FOC4_g10006480 [Fusarium oxysporum f. sp. cubense race 4]
FOIG_11937	783	500	25	99.07	4.68	-4.40387	Down	3.43766e-122	5.64301e-121	K00065|1|2e-139|494|nhe:NECHADRAFT_103884|2-deoxy-D-gluconate 3-dehydrogenase [EC:1.1.1.125]	-	GO:0016491//oxidoreductase activity	GO:0055114//oxidation-reduction process	gi|591463927|gb|EXL95401.1|/3.22144e-144/2-deoxy-D-gluconate 3-dehydrogenase [Fusarium oxysporum f. sp. cubense tropical race 4 54006]
FOIG_15228	1704	4056	203	356.42	16.84	-4.40361	Down	0	0	K08176|1|0.0|1053|nhe:NECHADRAFT_64827|MFS transporter, PHS family, inorganic phosphate transporter	GO:0016021//integral component of membrane	GO:0005315//inorganic phosphate transmembrane transporter activity	GO:0006817//phosphate ion transport;GO:0055085//transmembrane transport	gi|591460106|gb|EXL91710.1|/0/phosphate:H+ symporter [Fusarium oxysporum f. sp. cubense tropical race 4 54006]
FOIG_09559	1614	100	5	9.29	0.44	-4.4001	Down	1.59459e-25	8.17259e-25	K09248|1|3e-24|113|tdl:TDEL_0B07490|proline utilization trans-activator	GO:0005634//nucleus	GO:0003677//DNA binding;GO:0008270//zinc ion binding	GO:0006351//transcription, DNA-templated	gi|591466608|gb|EXL98001.1|/0/hypothetical protein FOIG_09559 [Fusarium oxysporum f. sp. cubense tropical race 4 54006]
FOIG_03115	828	358	18	66.84	3.17	-4.39816	Down	8.04048e-88	1.02223e-86	-	-	-	-	gi|591477305|gb|EXM08457.1|/2.21469e-162/hypothetical protein FOIG_03115 [Fusarium oxysporum f. sp. cubense tropical race 4 54006]
FOIG_16002	1116	20	1	2.73	0.13	-4.39232	Down	6.10744e-06	1.42784e-05	-	-	-	-	gi|591459138|gb|EXL90794.1|/0/hypothetical protein FOIG_16002 [Fusarium oxysporum f. sp. cubense tropical race 4 54006]
FOIG_12455	1119	20	1	2.72	0.13	-4.38702	Down	6.10744e-06	1.42759e-05	K03846|1|1e-21|103|ure:UREG_07209|alpha-1,2-mannosyltransferase [EC:2.4.1.259 2.4.1.261]	-	-	-	gi|591463524|gb|EXL95014.1|/0/hypothetical protein FOIG_12455 [Fusarium oxysporum f. sp. cubense tropical race 4 54006]
FOIG_07825	903	947	48	161.27	7.72	-4.38473	Down	2.65872e-229	7.30007e-228	-	-	-	-	gi|591469642|gb|EXM00969.1|/1.65867e-177/hypothetical protein FOIG_07825 [Fusarium oxysporum f. sp. cubense tropical race 4 54006]
FOIG_09939	948	40	2	6.47	0.31	-4.38343	Down	6.88986e-11	2.15402e-10	K06113|1|6e-169|592|fgr:FG03002.1|arabinan endo-1,5-alpha-L-arabinosidase [EC:3.2.1.99]	-	GO:0046558	GO:0031222//arabinan catabolic process	gi|475671486|gb|EMT68765.1|/0/Arabinan endo-1,5-alpha-L-arabinosidase [Fusarium oxysporum f. sp. cubense race 4]
FOIG_00216	747	39	2	8.13	0.39	-4.38171	Down	1.35417e-10	4.17854e-10	K14400|1|7e-07|53.9|ttt:THITE_2124427|pre-mRNA cleavage complex 2 protein Pcf11	-	-	-	gi|591478851|gb|EXM09911.1|/1.96438e-140/hypothetical protein FOIG_00216 [Fusarium oxysporum f. sp. cubense tropical race 4 54006]
FOIG_13314	1194	59	3	7.49	0.36	-4.3789	Down	1.71289e-15	6.44137e-15	K14454|1|1e-171|602|nhe:NECHADRAFT_95210|aspartate aminotransferase, cytoplasmic [EC:2.6.1.1]	-	GO:0004069//L-aspartate:2-oxoglutarate aminotransferase activity;GO:0030170//pyridoxal phosphate binding;GO:0080130//L-phenylalanine:2-oxoglutarate aminotransferase activity	GO:0006520//cellular amino acid metabolic process;GO:0009058//biosynthetic process	gi|591462214|gb|EXL93746.1|/0/hypothetical protein FOIG_13314 [Fusarium oxysporum f. sp. cubense tropical race 4 54006]
FOIG_10710	1095	118	6	16.41	0.79	-4.37658	Down	8.58448e-30	4.86961e-29	K00459|1|2e-160|565|nhe:NECHADRAFT_42834|nitronate monooxygenase [EC:1.13.12.16]	-	GO:0018580//nitronate monooxygenase activity;GO:0051213//dioxygenase activity	GO:0055114//oxidation-reduction process	gi|591465591|gb|EXL97015.1|/0/hypothetical protein FOIG_10710 [Fusarium oxysporum f. sp. cubense tropical race 4 54006]
FOIG_05090	1404	58	3	6.23	0.3	-4.3762	Down	3.36164e-15	1.25082e-14	-	-	-	-	gi|475673008|gb|EMT70131.1|/0/hypothetical protein FOC4_g10008576 [Fusarium oxysporum f. sp. cubense race 4]
FOIG_11033	984	20	1	3.11	0.15	-4.37388	Down	6.10744e-06	1.42662e-05	-	-	-	-	gi|475663286|gb|EMT61081.1|/0/Prestalk A differentiation protein A [Fusarium oxysporum f. sp. cubense race 4]
FOIG_03869	1659	7199	368	650.67	31.39	-4.37355	Down	0	0	K01810|1|0.0|1078|fgr:FG05843.1|glucose-6-phosphate isomerase [EC:5.3.1.9]	-	GO:0004347//glucose-6-phosphate isomerase activity	GO:0006094//gluconeogenesis;GO:0006096//glycolytic process	gi|587702149|gb|EWZ48754.1|/0/glucose-6-phosphate isomerase [Fusarium oxysporum Fo47]
FOIG_06791	747	156	8	32.5	1.57	-4.3716	Down	6.6881e-39	4.50326e-38	K00065|1|2e-10|65.9|cnb:CNBA1120|2-deoxy-D-gluconate 3-dehydrogenase [EC:1.1.1.125];K16066|3|1e-08|59.7|val:VDBG_01852|malonic semialdehyde reductase [EC:1.1.1.-];K13237|5|3e-08|58.5|bfu:BC1G_00143|peroxisomal 2,4-dienoyl-CoA reductase [EC:1.3.1.34]	-	GO:0016491//oxidoreductase activity	GO:0055114//oxidation-reduction process	gi|475668710|gb|EMT66497.1|/8.25313e-139/(-)-trans-carveol dehydrogenase [Fusarium oxysporum f. sp. cubense race 4]
FOIG_15665	1056	20	1	2.89	0.14	-4.36757	Down	6.10744e-06	1.42687e-05	K00344|1|6e-25|114|ang:ANI_1_606164|NADPH2:quinone reductase [EC:1.6.5.5];K13953|2|6e-25|114|lth:KLTH0D05588g|alcohol dehydrogenase, propanol-preferring [EC:1.1.1.1]	-	GO:0008270//zinc ion binding;GO:0016491//oxidoreductase activity	GO:0055114//oxidation-reduction process	gi|475676896|gb|EMT73918.1|/0/hypothetical protein FOC4_g10002958 [Fusarium oxysporum f. sp. cubense race 4]
FOIG_08798	612	40.94	2.12	10.58	0.52	-4.34668	Down	6.88986e-11	2.15353e-10	-	-	-	-	gi|591468418|gb|EXL99779.1|/3.64813e-119/hypothetical protein FOIG_08798 [Fusarium oxysporum f. sp. cubense tropical race 4 54006]
FOIG_05525	477	19	1	6.46	0.32	-4.33539	Down	1.20275e-05	2.74881e-05	K00052|1|2e-54|210|fgr:FG06675.1|3-isopropylmalate dehydrogenase [EC:1.1.1.85]	GO:0005737//cytoplasm	GO:0000287//magnesium ion binding;GO:0003862//3-isopropylmalate dehydrogenase activity;GO:0051287//NAD binding	GO:0009098//leucine biosynthetic process;GO:0055114//oxidation-reduction process	gi|591472656|gb|EXM03895.1|/2.62947e-86/3-isopropylmalate dehydrogenase [Fusarium oxysporum f. sp. cubense tropical race 4 54006]
FOIG_10559	1191	19	1	2.42	0.12	-4.3339	Down	1.20275e-05	2.74927e-05	K05012|1|3e-44|179|uma:UM03490.1|chloride channel 3/4/5;K06867|2|2e-09|63.2|spo:SPBC2F12.05c|	-	-	-	gi|475670420|gb|EMT67789.1|/0/Protein KES1 [Fusarium oxysporum f. sp. cubense race 4]
FOIG_01830	1197	361	19	45.73	2.27	-4.33238	Down	1.10178e-87	1.39945e-86	-	-	-	-	gi|591477646|gb|EXM08767.1|/0/hypothetical protein FOIG_01830 [Fusarium oxysporum f. sp. cubense tropical race 4 54006]
FOIG_00998	492	57	3	18.71	0.93	-4.33044	Down	6.59228e-15	2.42859e-14	-	-	-	-	gi|591480151|gb|EXM11211.1|/1.68565e-89/hypothetical protein FOIG_00998 [Fusarium oxysporum f. sp. cubense tropical race 4 54006]
FOIG_08088	1242	663	35	80.82	4.03	-4.32586	Down	1.27581e-159	2.62726e-158	-	-	GO:0016491//oxidoreductase activity	GO:0055114//oxidation-reduction process	gi|475662877|gb|EMT60673.1|/0/L-2-hydroxyglutarate dehydrogenase, mitochondrial [Fusarium oxysporum f. sp. cubense race 4]
FOIG_08692	2565	586	31	33.87	1.69	-4.32491	Down	3.31344e-141	6.24379e-140	-	-	-	GO:0055085//transmembrane transport	gi|591468307|gb|EXL99668.1|/0/OPT family small oligopeptide transporter [Fusarium oxysporum f. sp. cubense tropical race 4 54006]
FOIG_09560	1083	94	5	13.22	0.66	-4.32411	Down	9.0554e-24	4.42037e-23	K01751|1|2e-25|116|pno:SNOG_03314|diaminopropionate ammonia-lyase [EC:4.3.1.15]	-	-	-	gi|591466609|gb|EXL98002.1|/0/diaminopropionate ammonia-lyase [Fusarium oxysporum f. sp. cubense tropical race 4 54006]
FOIG_15302	777	19	1	3.8	0.19	-4.32193	Down	1.20275e-05	2.7479e-05	K01196|1|2e-08|59.3|aje:HCAG_03268|glycogen debranching enzyme [EC:2.4.1.25 3.2.1.33]	-	-	-	gi|591459937|gb|EXL91549.1|/9.5304e-149/CMGC protein kinase [Fusarium oxysporum f. sp. cubense tropical race 4 54006]
FOIG_12938	864	547	29	97.61	4.89	-4.31912	Down	7.48992e-132	1.32944e-130	K01183|1|1e-06|53.5|spo:SPAPB1E7.04c|chitinase [EC:3.2.1.14]	-	GO:0000287//magnesium ion binding;GO:0008897//holo-[acyl-carrier-protein] synthase activity	GO:0009059//macromolecule biosynthetic process	gi|591462891|gb|EXL94403.1|/7.13214e-167/hypothetical protein FOIG_12938 [Fusarium oxysporum f. sp. cubense tropical race 4 54006]
FOIG_13283	2235	319	17	21.22	1.07	-4.30974	Down	1.90616e-77	2.16882e-76	K07407|1|0.0|1350|fgr:FG01803.1|alpha-galactosidase [EC:3.2.1.22]	-	GO:0052692//raffinose alpha-galactosidase activity	GO:0005975//carbohydrate metabolic process	gi|475672613|gb|EMT69768.1|/0/Alpha-galactosidase 2 [Fusarium oxysporum f. sp. cubense race 4]
FOIG_11523	591	168	9	45.08	2.28	-4.30538	Down	2.08324e-41	1.45837e-40	K12468|1|5e-76|283|bfu:BC1G_15774|phenylacrylic acid decarboxylase [EC:4.1.1.-]	-	GO:0016829//lyase activity	GO:0008152//metabolic process	gi|477512330|gb|ENH64879.1|/8.62936e-107/Phenylacrylic acid decarboxylase [Fusarium oxysporum f. sp. cubense race 1]
FOIG_10077	984	19	1	2.96	0.15	-4.30256	Down	1.20275e-05	2.74835e-05	K09885|1|7e-15|81.3|pte:PTT_07576|aquaporin rerated protein, other eukaryote	GO:0016021//integral component of membrane	GO:0005215//transporter activity	GO:0006810//transport	gi|591466353|gb|EXL97756.1|/0/hypothetical protein FOIG_10077 [Fusarium oxysporum f. sp. cubense tropical race 4 54006]
FOIG_09189	453	2438	131	877.64	44.53	-4.30078	Down	0	0	K01183|1|1e-09|61.6|nfi:NFIA_038360|chitinase [EC:3.2.1.14];K01178|4|5e-06|49.7|sce:YIR019C|glucoamylase [EC:3.2.1.3]	-	-	-	gi|475665503|gb|EMT63295.1|/1.5992e-79/UPF0591 membrane protein C15E1.02c [Fusarium oxysporum f. sp. cubense race 4]
FOIG_04158	1533	1331	72	130.44	6.66	-4.29172	Down	0	0	K00877|1|0.0|966|fgr:FG04128.1|hydroxymethylpyrimidine/phosphomethylpyrimidine kinase [EC:2.7.1.49 2.7.4.7]	-	GO:0008972//phosphomethylpyrimidine kinase activity;GO:0050334//thiaminase activity	GO:0009228//thiamine biosynthetic process;GO:0016310//phosphorylation	gi|591474437|gb|EXM05626.1|/0/hypothetical protein FOIG_04158 [Fusarium oxysporum f. sp. cubense tropical race 4 54006]
FOIG_16153	885	18	1	3.13	0.16	-4.29002	Down	2.3637e-05	5.27671e-05	-	-	-	-	gi|475677209|gb|EMT74221.1|/6.09459e-169/hypothetical protein FOC4_g10002702 [Fusarium oxysporum f. sp. cubense race 4]
FOIG_15303	852	370	18	60.13	3.08	-4.28708	Down	2.4609e-91	3.22095e-90	-	-	-	-	gi|591459939|gb|EXL91551.1|/1.19975e-158/hypothetical protein FOIG_15303 [Fusarium oxysporum f. sp. cubense tropical race 4 54006]
FOIG_05584	474	184	10	62.96	3.23	-4.28483	Down	4.42138e-45	3.31809e-44	-	-	-	-	gi|342885893|gb|EGU85845.1|/4.06877e-87/hypothetical protein FOXB_03693 [Fusarium oxysporum Fo5176]
FOIG_11066	1419	55	3	5.84	0.3	-4.28293	Down	2.52896e-14	9.11406e-14	K01647|1|0.0|937|fgr:FG00175.1|citrate synthase [EC:2.3.3.1]	GO:0005739//mitochondrion	GO:0004108//citrate (Si)-synthase activity;GO:0050440//2-methylcitrate synthase activity	GO:0006099//tricarboxylic acid cycle;GO:0019629//propionate catabolic process, 2-methylcitrate cycle;GO:0044262//cellular carbohydrate metabolic process	gi|475663252|gb|EMT61047.1|/0/2-methylcitrate synthase, mitochondrial [Fusarium oxysporum f. sp. cubense race 4]
FOIG_14045	894	18	1	3.1	0.16	-4.27612	Down	2.3637e-05	5.27157e-05	K01187|1|9e-66|249|fgr:FG10662.1|alpha-glucosidase [EC:3.2.1.20]	-	GO:0005524//ATP binding;GO:0016773//phosphotransferase activity, alcohol group as acceptor	GO:0008152//metabolic process;GO:0046677//response to antibiotic	gi|591461308|gb|EXL92869.1|/7.81438e-180/hypothetical protein FOIG_14045 [Fusarium oxysporum f. sp. cubense tropical race 4 54006]
FOIG_14052	1284	5080	278	598.22	30.91	-4.27453	Down	0	0	K01078|1|0.0|781|fgr:FG07678.1|acid phosphatase [EC:3.1.3.2]	-	GO:0016788//hydrolase activity, acting on ester bonds	GO:0008152//metabolic process	gi|475672358|gb|EMT69522.1|/0/Acid phosphatase [Fusarium oxysporum f. sp. cubense race 4]
FOIG_00067	789	55	3	10.81	0.56	-4.2708	Down	2.52896e-14	9.11645e-14	-	-	-	-	gi|475666981|gb|EMT64771.1|/1.28301e-148/hypothetical protein FOC4_g10007455 [Fusarium oxysporum f. sp. cubense race 4]
FOIG_08689	1152	54	3	7.12	0.37	-4.26628	Down	4.94698e-14	1.76572e-13	K14950|1|1e-11|70.5|ani:AN3146.2|cation-transporting ATPase 13A1 [EC:3.6.3.-];K14326|2|2e-11|70.1|ttt:THITE_130005|regulator of nonsense transcripts 1 [EC:3.6.4.-];K01613|3|7e-09|61.6|ani:AN9039.2|phosphatidylserine decarboxylase [EC:4.1.1.65];K02920|4|7e-08|58.2|act:ACLA_046760|large subunit ribosomal protein L36e	-	-	-	gi|591468304|gb|EXL99665.1|/1.31905e-151/hypothetical protein FOIG_08689 [Fusarium oxysporum f. sp. cubense tropical race 4 54006]
FOIG_04571	1916.59	619	33	46.74	2.43	-4.26563	Down	8.21856e-149	1.60817e-147	K00754|1|8e-100|364|afm:AFUA_5G14780|[EC:2.4.1.-];K01183|2|4e-12|73.6|spo:SPAPB1E7.04c|chitinase [EC:3.2.1.14];K01178|3|4e-10|66.6|sce:YIR019C|glucoamylase [EC:3.2.1.3]	-	GO:0016740//transferase activity	GO:0009058//biosynthetic process	gi|591475018|gb|EXM06207.1|/0/hypothetical protein FOIG_04571 [Fusarium oxysporum f. sp. cubense tropical race 4 54006]
FOIG_10807	963	32000	1762	5091.74	264.73	-4.26557	Down	0	0	K03146|1|1e-173|608|fgr:FG02469.1|thiamine thiazole synthase	GO:0005634//nucleus;GO:0005829//cytosol	GO:0046872//metal ion binding	GO:0006950//response to stress;GO:0009228//thiamine biosynthetic process;GO:0052837//thiazole biosynthetic process	gi|590038406|gb|EXK40264.1|/3.03025e-180/thiamine biosynthetic enzyme [Fusarium oxysporum f. sp. melonis 26406]
FOIG_06937	1844.2	117	6	8.84	0.46	-4.26434	Down	1.68345e-29	9.49467e-29	K00637|1|0.0|1052|nhe:NECHADRAFT_41716|sterol O-acyltransferase [EC:2.3.1.26]	GO:0005789//endoplasmic reticulum membrane;GO:0016021//integral component of membrane	GO:0008374//O-acyltransferase activity	GO:0008152//metabolic process	gi|591469910|gb|EXM01214.1|/0/sterol O-acyltransferase [Fusarium oxysporum f. sp. cubense tropical race 4 54006]
FOIG_15265	1335	73	4	8.26	0.43	-4.26373	Down	1.29046e-18	5.42863e-18	K07375|1|0.0|878|nhe:NECHADRAFT_98257|tubulin beta	GO:0005737//cytoplasm;GO:0005874//microtubule	GO:0003924//GTPase activity;GO:0005200//structural constituent of cytoskeleton;GO:0005525//GTP binding	GO:0006184//GTP catabolic process;GO:0007017//microtubule-based process;GO:0046677//response to antibiotic;GO:0051258//protein polymerization	gi|475677712|gb|EMT74689.1|/0/Tubulin beta chain [Fusarium oxysporum f. sp. cubense race 4]
FOIG_09020	597	18	1	4.78	0.25	-4.25701	Down	2.3637e-05	5.27499e-05	-	-	-	-	gi|475673401|gb|EMT70512.1|/1.11934e-109/hypothetical protein FOC4_g10008975 [Fusarium oxysporum f. sp. cubense race 4]
FOIG_04858	810	18	1	3.44	0.18	-4.25634	Down	2.3637e-05	5.27756e-05	K00540|1|3e-61|234|afm:AFUA_4G05870|[EC:1.-.-.-];K00059|3|3e-28|125|act:ACLA_006690|3-oxoacyl-[acyl-carrier protein] reductase [EC:1.1.1.100];K18337|4|4e-28|124|nhe:NECHADRAFT_37021|L-rhamnose 1-dehydrogenase [EC:1.1.1.173]	-	GO:0016491//oxidoreductase activity	GO:0055114//oxidation-reduction process	gi|587740614|gb|EXA38330.1|/1.68659e-151/oxidoreductase [Fusarium oxysporum f. sp. pisi HDV247]
FOIG_10039	318	108	6	58.39	3.06	-4.25412	Down	7.08602e-27	3.76207e-26	K03671|1|7e-28|121|nhe:NECHADRAFT_29610|thioredoxin 1	-	GO:0015035//protein disulfide oxidoreductase activity	GO:0006662//glycerol ether metabolic process;GO:0045454//cell redox homeostasis;GO:0055114//oxidation-reduction process	gi|591466315|gb|EXL97718.1|/8.16606e-55/hypothetical protein FOIG_10039 [Fusarium oxysporum f. sp. cubense tropical race 4 54006]
FOIG_16342	1227	54	3	6.67	0.35	-4.25226	Down	4.94698e-14	1.76617e-13	K06004|1|0.0|723|fgr:FG07775.1|aspergillopepsin I [EC:3.4.23.18]	-	GO:0004190//aspartic-type endopeptidase activity	GO:0006508//proteolysis	gi|475668854|gb|EMT66641.1|/0/Endothiapepsin [Fusarium oxysporum f. sp. cubense race 4]
FOIG_08909	348	18	1	8.76	0.46	-4.25123	Down	2.3637e-05	5.27414e-05	-	-	GO:0097159//organic cyclic compound binding;GO:1901363	-	gi|591467633|gb|EXL99004.1|/5.32791e-62/hypothetical protein FOIG_08909 [Fusarium oxysporum f. sp. cubense tropical race 4 54006]
FOIG_16227	1515	71	4	7.04	0.37	-4.24998	Down	4.928e-18	2.04001e-17	K08176|1|6e-27|122|cim:CIMG_00339|MFS transporter, PHS family, inorganic phosphate transporter	GO:0016021//integral component of membrane	GO:0022857//transmembrane transporter activity	GO:0055085//transmembrane transport	gi|475677660|gb|EMT74641.1|/0/Putative metabolite transport protein GIT1 [Fusarium oxysporum f. sp. cubense race 4]
FOIG_10482	723	36	2	7.77	0.41	-4.24422	Down	1.02112e-09	3.01363e-09	-	-	GO:0010181//FMN binding;GO:0042602//riboflavin reductase (NADPH) activity	GO:0055114//oxidation-reduction process	gi|475670337|gb|EMT67706.1|/5.96873e-139/Putative protein ydfE [Fusarium oxysporum f. sp. cubense race 4]
FOIG_12033	1683.83	2475	148	235.47	12.43	-4.24365	Down	0	0	K00958|1|0.0|1136|fgr:FG08875.1|sulfate adenylyltransferase [EC:2.7.7.4]	GO:0005737//cytoplasm	GO:0004020//adenylylsulfate kinase activity;GO:0004781//sulfate adenylyltransferase (ATP) activity;GO:0005524//ATP binding	GO:0000103//sulfate assimilation;GO:0009086//methionine biosynthetic process;GO:0016310//phosphorylation;GO:0019344//cysteine biosynthetic process;GO:0070814//hydrogen sulfide biosynthetic process	gi|587666876|gb|EWY89217.1|/0/sulfate adenylyltransferase [Fusarium oxysporum FOSC 3-a]
FOIG_06862	912	18	1	3.03	0.16	-4.24317	Down	2.3637e-05	5.27585e-05	K00540|1|3e-49|195|afm:AFUA_6G02770|[EC:1.-.-.-];K00218|2|1e-37|156|mgr:MGG_08430|protochlorophyllide reductase [EC:1.3.1.33];K17732|4|6e-25|114|cci:CC1G_15045|mitochondrial-processing peptidase subunit beta [EC:3.4.24.64]	-	GO:0016491//oxidoreductase activity	GO:0055114//oxidation-reduction process	gi|475668778|gb|EMT66565.1|/6.21262e-172/hypothetical protein FOC4_g10006974 [Fusarium oxysporum f. sp. cubense race 4]
FOIG_01822	693	36	2	8.13	0.43	-4.24085	Down	1.02112e-09	3.01298e-09	K01560|1|9e-09|60.1|pan:PODANSg1704|2-haloacid dehalogenase [EC:3.8.1.2]	-	GO:0016787//hydrolase activity	GO:0008152//metabolic process	gi|591477637|gb|EXM08758.1|/7.12204e-131/hypothetical protein FOIG_01822 [Fusarium oxysporum f. sp. cubense tropical race 4 54006]
FOIG_04672	1416	534	30	56.81	3.01	-4.23831	Down	4.42028e-127	7.59118e-126	K16261|1|0.0|867|fgr:FG09053.1|yeast amino acid transporter	GO:0016021//integral component of membrane	GO:0015171//amino acid transmembrane transporter activity	GO:0003333//amino acid transmembrane transport	gi|591473244|gb|EXM04456.1|/0/hypothetical protein FOIG_04672 [Fusarium oxysporum f. sp. cubense tropical race 4 54006]
FOIG_16771	795	303	17	59.07	3.13	-4.23819	Down	8.54928e-73	9.23833e-72	K00059|1|3e-65|248|nhe:NECHADRAFT_45893|3-oxoacyl-[acyl-carrier protein] reductase [EC:1.1.1.100]	-	GO:0016491//oxidoreductase activity	GO:0055114//oxidation-reduction process	gi|475669075|gb|EMT66849.1|/9.23501e-147/Versicolorin reductase [Fusarium oxysporum f. sp. cubense race 4]
FOIG_13947	567	89	5	24.99	1.33	-4.23185	Down	2.58662e-22	1.21439e-21	-	-	-	-	gi|475674746|gb|EMT71827.1|/4.43698e-102/hypothetical protein FOC4_g10001416 [Fusarium oxysporum f. sp. cubense race 4]
FOIG_12899	784.54	987	56	195.9	10.45	-4.22854	Down	6.178e-233	1.71686e-231	K00275|1|7e-128|456|fgr:FG09639.1|pyridoxamine 5'-phosphate oxidase [EC:1.4.3.5]	-	GO:0004733//pyridoxamine-phosphate oxidase activity;GO:0010181//FMN binding	GO:0008615//pyridoxine biosynthetic process;GO:0042823//pyridoxal phosphate biosynthetic process;GO:0055114//oxidation-reduction process	gi|591462829|gb|EXL94341.1|/1.61242e-139/pyridoxamine 5'-phosphate oxidase [Fusarium oxysporum f. sp. cubense tropical race 4 54006]
FOIG_13013	198	319	18	310.47	16.59	-4.22607	Down	1.84671e-76	2.08053e-75	-	-	-	-	gi|591462587|gb|EXL94104.1|/2.13676e-31/hypothetical protein FOIG_13013 [Fusarium oxysporum f. sp. cubense tropical race 4 54006]
FOIG_04737	1197	106	6	13.43	0.72	-4.22132	Down	2.70036e-26	1.40972e-25	K05012|1|3e-43|176|uma:UM03490.1|chloride channel 3/4/5;K06867|2|5e-12|72.0|cgr:CAGL0K01749g|;K17656|3|2e-09|63.2|ure:UREG_07567|mitochondrial splicing suppressor protein 51	-	GO:0016758//transferase activity, transferring hexosyl groups	GO:0008152//metabolic process	gi|475676552|gb|EMT73578.1|/0/Protein kes1 [Fusarium oxysporum f. sp. cubense race 4]
FOIG_02167	1236	211	12	25.85	1.39	-4.21701	Down	5.67282e-51	4.63668e-50	K11422|1|1e-05|51.2|cci:CC1G_15535|histone-lysine N-methyltransferase SETD1 [EC:2.1.1.43]	-	-	-	gi|591478170|gb|EXM09291.1|/0/hypothetical protein FOIG_02167 [Fusarium oxysporum f. sp. cubense tropical race 4 54006]
FOIG_07801	333	2465	141	1262.3	68.18	-4.21056	Down	0	0	-	-	-	-	gi|475676137|gb|EMT73171.1|/2.85964e-60/hypothetical protein FOC4_g10004537 [Fusarium oxysporum f. sp. cubense race 4]
FOIG_10326	747	87	5	18.13	0.98	-4.20945	Down	9.84864e-22	4.54776e-21	-	-	GO:0036361//racemase activity, acting on amino acids and derivatives	GO:0006520//cellular amino acid metabolic process	gi|591465862|gb|EXL97276.1|/9.12491e-138/hypothetical protein FOIG_10326 [Fusarium oxysporum f. sp. cubense tropical race 4 54006]
FOIG_02450	1467	18	1	1.85	0.1	-4.20945	Down	2.3637e-05	5.27328e-05	K01426|1|4e-65|248|tve:TRV_03912|amidase [EC:3.5.1.4]	-	-	-	gi|591476287|gb|EXM07439.1|/0/hypothetical protein FOIG_02450 [Fusarium oxysporum f. sp. cubense tropical race 4 54006]
FOIG_10014	885	17	1	2.96	0.16	-4.20945	Down	4.63464e-05	0.000101165	-	-	-	-	gi|475671558|gb|EMT68837.1|/1.03958e-168/hypothetical protein FOC4_g10004926 [Fusarium oxysporum f. sp. cubense race 4]
FOIG_06734	216	314	18	273.45	14.8	-4.20761	Down	5.19486e-75	5.77692e-74	-	-	GO:0016301//kinase activity	GO:0016310//phosphorylation	gi|475668660|gb|EMT66447.1|/1.61992e-34/hypothetical protein FOC4_g10006852 [Fusarium oxysporum f. sp. cubense race 4]
FOIG_00092	1194	959	55	121.81	6.6	-4.20602	Down	8.40336e-226	2.28001e-224	K01501|1|0.0|679|fgr:FG01698.1|nitrilase [EC:3.5.5.1]	-	GO:0016810//hydrolase activity, acting on carbon-nitrogen (but not peptide) bonds	GO:0006807//nitrogen compound metabolic process	gi|475666957|gb|EMT64747.1|/0/Nitrilase 1 [Fusarium oxysporum f. sp. cubense race 4]
FOIG_10074	1161	486	28	63.56	3.46	-4.19928	Down	4.01966e-115	6.34839e-114	K00004|1|7e-65|247|ndi:NDAI_0H02060|(R,R)-butanediol dehydrogenase / meso-butanediol dehydrogenase / diacetyl reductase [EC:1.1.1.4 1.1.1.- 1.1.1.303]	-	GO:0008270//zinc ion binding;GO:0016491//oxidoreductase activity	GO:0055114//oxidation-reduction process	gi|591466350|gb|EXL97753.1|/4.31255e-164/hypothetical protein FOIG_10074 [Fusarium oxysporum f. sp. cubense tropical race 4 54006]
FOIG_00221	2220	52	3	3.48	0.19	-4.19502	Down	1.88783e-13	6.58943e-13	K12389|1|0.0|717|ure:UREG_06415|battenin;K01066|3|0.0|674|afm:AFUA_2G12490|esterase / lipase [EC:3.1.1.-];K01175|4|2e-08|61.2|afm:AFUA_3G11560|[EC:3.1.-.-]	-	GO:0016787//hydrolase activity	GO:0008152//metabolic process	gi|591478858|gb|EXM09918.1|/0/hypothetical protein FOIG_00221 [Fusarium oxysporum f. sp. cubense tropical race 4 54006]
FOIG_01433	276	1580	92	1012.26	55.65	-4.18505	Down	0	0	-	-	-	-	gi|475663721|gb|EMT61516.1|/8.18224e-47/hypothetical protein FOC4_g10014578 [Fusarium oxysporum f. sp. cubense race 4]
FOIG_02263	273	17	1	11.04	0.61	-4.17779	Down	4.63464e-05	0.000101181	-	-	-	-	gi|591478317|gb|EXM09438.1|/3.55821e-50/hypothetical protein FOIG_02263 [Fusarium oxysporum f. sp. cubense tropical race 4 54006]
FOIG_01479	387	34	2	14.63	0.81	-4.17486	Down	3.90186e-09	1.11984e-08	-	-	GO:0046872//metal ion binding	-	gi|591481009|gb|EXM12069.1|/3.44183e-69/hypothetical protein FOIG_01479 [Fusarium oxysporum f. sp. cubense tropical race 4 54006]
FOIG_06716	1869.81	11495	739	1005.9	55.73	-4.17389	Down	0	0	K10838|1|2e-09|64.3|scm:SCHCODRAFT_256660|xeroderma pigmentosum group C-complementing protein	-	GO:0004871//signal transducer activity	GO:0007165//signal transduction	gi|591471251|gb|EXM02535.1|/0/hypothetical protein FOIG_06716 [Fusarium oxysporum f. sp. cubense tropical race 4 54006]
FOIG_07511	441	17	1	6.31	0.35	-4.17221	Down	4.63464e-05	0.000101245	-	-	-	-	gi|475677066|gb|EMT74083.1|/8.03041e-79/hypothetical protein FOC4_g10002042 [Fusarium oxysporum f. sp. cubense race 4]
FOIG_08405	909	17	1	2.87	0.16	-4.16491	Down	4.63464e-05	0.000101277	K01180|1|4e-51|201|afm:AFUA_3G03080|endo-1,3(4)-beta-glucanase [EC:3.2.1.6];K01199|3|1e-43|176|mgr:MGG_09733|glucan endo-1,3-beta-D-glucosidase [EC:3.2.1.39]	-	GO:0004553//hydrolase activity, hydrolyzing O-glycosyl compounds	GO:0005975//carbohydrate metabolic process;GO:0043581	gi|475674605|gb|EMT71711.1|/0/Glucan endo-1,3-beta-glucosidase A1 [Fusarium oxysporum f. sp. cubense race 4]
FOIG_11599	1104	152	9	20.95	1.17	-4.16237	Down	9.17712e-37	5.94073e-36	K12584|1|5e-48|191|ure:UREG_00738|scavenger mRNA-decapping enzyme DcpS [EC:3.-.-.-];K14404|2|2e-07|57.0|fgr:FG00954.1|cleavage and polyadenylation specificity factor subunit 4	-	-	-	gi|591464604|gb|EXL96061.1|/0/hypothetical protein FOIG_11599 [Fusarium oxysporum f. sp. cubense tropical race 4 54006]
FOIG_07519	861	17	1	3.04	0.17	-4.16046	Down	4.63464e-05	0.000101293	-	-	-	-	gi|475676410|gb|EMT73444.1|/3.88861e-165/hypothetical protein FOC4_g10004819 [Fusarium oxysporum f. sp. cubense race 4]
FOIG_00565	468	17	1	5.9	0.33	-4.16018	Down	4.63464e-05	0.000101197	-	-	-	-	gi|591479430|gb|EXM10490.1|/2.4985e-86/hypothetical protein FOIG_00565 [Fusarium oxysporum f. sp. cubense tropical race 4 54006]
FOIG_01038	1542	1903	113	185.37	10.39	-4.15714	Down	0	0	K03320|1|0.0|1018|fgr:FG00529.1|ammonium transporter, Amt family	GO:0016021//integral component of membrane	GO:0008519//ammonium transmembrane transporter activity	GO:0019740//nitrogen utilization;GO:0072488//ammonium transmembrane transport	gi|475664130|gb|EMT61925.1|/0/Ammonium transporter MEP3 [Fusarium oxysporum f. sp. cubense race 4]
FOIG_15588	4824	35	2	1.07	0.06	-4.1565	Down	1.99741e-09	5.80527e-09	-	-	-	-	gi|591459553|gb|EXL91182.1|/0/hypothetical protein FOIG_15588 [Fusarium oxysporum f. sp. cubense tropical race 4 54006]
FOIG_01863	1818.01	117	7	9.62	0.54	-4.15501	Down	1.55906e-28	8.59576e-28	-	-	-	-	gi|591477691|gb|EXM08812.1|/0/hypothetical protein FOIG_01863 [Fusarium oxysporum f. sp. cubense tropical race 4 54006]
FOIG_10013	3027	53	3	2.49	0.14	-4.15265	Down	9.66834e-14	3.41195e-13	-	-	-	-	gi|591466287|gb|EXL97690.1|/0/hypothetical protein FOIG_10013 [Fusarium oxysporum f. sp. cubense tropical race 4 54006]
FOIG_14938	1119	17	1	2.31	0.13	-4.15131	Down	4.63464e-05	0.000101229	K00002|1|1e-123|442|ztr:MYCGRDRAFT_31826|alcohol dehydrogenase (NADP+) [EC:1.1.1.2]	-	GO:0008270//zinc ion binding;GO:0016491//oxidoreductase activity	GO:0055114//oxidation-reduction process	gi|591460463|gb|EXL92062.1|/0/hypothetical protein FOIG_14938 [Fusarium oxysporum f. sp. cubense tropical race 4 54006]
FOIG_14417	870	419	25	74.22	4.18	-4.15023	Down	1.21744e-98	1.70714e-97	K15318|1|8e-65|246|ang:ANI_1_2244094|hydrolase	-	-	-	gi|475669110|gb|EMT66872.1|/2.74473e-166/Beta-lactamase-like protein 2 [Fusarium oxysporum f. sp. cubense race 4]
FOIG_01469	2043	17	1	1.24	0.07	-4.14684	Down	4.63464e-05	0.00010131	-	-	-	-	gi|591480984|gb|EXM12044.1|/0/hypothetical protein FOIG_01469 [Fusarium oxysporum f. sp. cubense tropical race 4 54006]
FOIG_15258	870	17	1	3.01	0.17	-4.14616	Down	4.63464e-05	0.000101213	K16066|1|4e-14|78.6|mtm:MYCTH_2298745|malonic semialdehyde reductase [EC:1.1.1.-]	-	GO:0016491//oxidoreductase activity	GO:0055114//oxidation-reduction process	gi|475675922|gb|EMT72972.1|/1.19334e-161/Putative oxidoreductase dltE [Fusarium oxysporum f. sp. cubense race 4]
FOIG_08704	1602	17	1	1.59	0.09	-4.14296	Down	4.63464e-05	0.000101326	-	-	-	-	gi|591468324|gb|EXL99685.1|/0/hypothetical protein FOIG_08704 [Fusarium oxysporum f. sp. cubense tropical race 4 54006]
FOIG_16071	1197	184	11	23.31	1.32	-4.14234	Down	4.0737e-44	3.00471e-43	K17649|1|2e-40|166|ang:ANI_1_2158014|demethylsterigmatocystin 6-O-methyltransferase [EC:2.1.1.109]	-	GO:0008171//O-methyltransferase activity	GO:0032259//methylation	gi|475670583|gb|EMT67936.1|/0/Sterigmatocystin 8-O-methyltransferase [Fusarium oxysporum f. sp. cubense race 4]
FOIG_12809	4356	52	3	1.76	0.1	-4.1375	Down	1.88783e-13	6.5911e-13	K08711|1|0.0|1422|cne:CNB05770|ATP-binding cassette, subfamily G (WHITE), member 2, PDR	GO:0016021//integral component of membrane	GO:0005524//ATP binding;GO:0042626//ATPase activity, coupled to transmembrane movement of substances	GO:0006200//ATP catabolic process;GO:0055085//transmembrane transport	gi|591463110|gb|EXL94616.1|/0/hypothetical protein FOIG_12809 [Fusarium oxysporum f. sp. cubense tropical race 4 54006]
FOIG_15038	3009	18	1	0.88	0.05	-4.1375	Down	2.3637e-05	5.27243e-05	K01190|1|0.0|1121|afm:AFUA_1G14170|beta-galactosidase [EC:3.2.1.23];K01183|5|2e-08|62.0|ctp:CTRG_05827|chitinase [EC:3.2.1.14]	-	GO:0004565//beta-galactosidase activity	GO:0005975//carbohydrate metabolic process	gi|591460350|gb|EXL91950.1|/0/beta-galactosidase [Fusarium oxysporum f. sp. cubense tropical race 4 54006]
FOIG_07731	1971	165	10	12.49	0.71	-4.13681	Down	1.41744e-39	9.64311e-39	-	-	-	-	gi|475676204|gb|EMT73238.1|/0/hypothetical protein FOC4_g10004604 [Fusarium oxysporum f. sp. cubense race 4]
FOIG_06041	1239	361	25	50.65	2.88	-4.13642	Down	5.25514e-82	6.24803e-81	-	-	-	-	gi|591471900|gb|EXM03160.1|/1.80146e-165/hypothetical protein FOIG_06041 [Fusarium oxysporum f. sp. cubense tropical race 4 54006]
FOIG_13430	1647	50	3	4.55	0.26	-4.12928	Down	7.17666e-13	2.44362e-12	-	-	-	-	gi|475673989|gb|EMT71095.1|/0/hypothetical protein FOC4_g10009585 [Fusarium oxysporum f. sp. cubense race 4]
FOIG_16070	1098	495	30	68.63	3.93	-4.12624	Down	8.37382e-116	1.32861e-114	K14950|1|3e-26|119|ani:AN3146.2|cation-transporting ATPase 13A1 [EC:3.6.3.-];K01613|2|4e-26|118|ani:AN9039.2|phosphatidylserine decarboxylase [EC:4.1.1.65];K01051|3|2e-17|90.1|afv:AFLA_023340|pectinesterase [EC:3.1.1.11];K02920|4|9e-13|74.3|act:ACLA_046760|large subunit ribosomal protein L36e;K14326|5|7e-10|64.7|ttt:THITE_130005|regulator of nonsense transcripts 1 [EC:3.6.4.-]	-	-	-	gi|475670582|gb|EMT67935.1|/0/hypothetical protein FOC4_g10012331 [Fusarium oxysporum f. sp. cubense race 4]
FOIG_13752	801	2554	155	493.93	28.3	-4.12543	Down	0	0	K00540|1|2e-113|407|afm:AFUA_2G15430|[EC:1.-.-.-];K17742|2|5e-74|277|clu:CLUG_03744|sorbose reductase [EC:1.1.1.289]	-	GO:0050038//L-xylulose reductase (NADP+) activity	GO:0005997//xylulose metabolic process;GO:0006006//glucose metabolic process;GO:0019569//L-arabinose catabolic process to xylulose 5-phosphate;GO:0042732//D-xylose metabolic process;GO:0051289//protein homotetramerization;GO:0055114//oxidation-reduction process	gi|475675420|gb|EMT72488.1|/6.93418e-150/L-xylulose reductase [Fusarium oxysporum f. sp. cubense race 4]
FOIG_00200	1347	165	10	18.49	1.06	-4.12461	Down	1.41744e-39	9.64788e-39	-	-	-	-	gi|591478829|gb|EXM09889.1|/0/hypothetical protein FOIG_00200 [Fusarium oxysporum f. sp. cubense tropical race 4 54006]
FOIG_08713	1719	16	1	1.39	0.08	-4.11894	Down	9.06458e-05	0.000192664	K10866|1|2e-51|203|fgr:FG00711.1|DNA repair protein RAD50 [EC:3.6.-.-];K01952|3|6e-44|178|pno:SNOG_10851|phosphoribosylformylglycinamidine synthase [EC:6.3.5.3];K13095|4|3e-42|172|fgr:FG02080.1|splicing factor 1;K08165|5|3e-20|100|vpo:Kpol_541p16|MFS transporter, DHA2 family, multidrug resistance protein	GO:0016021//integral component of membrane	-	GO:0055085//transmembrane transport	gi|591468333|gb|EXL99694.1|/0/hypothetical protein FOIG_08713 [Fusarium oxysporum f. sp. cubense tropical race 4 54006]
FOIG_13655	1266	16	1	1.91	0.11	-4.118	Down	9.06458e-05	0.000192635	K09244|1|3e-37|144|abe:ARB_01305|transcriptional regulatory protein AMDR	-	GO:0005488//binding	GO:0006351//transcription, DNA-templated	gi|591461694|gb|EXL93241.1|/0/hypothetical protein FOIG_13655 [Fusarium oxysporum f. sp. cubense tropical race 4 54006]
FOIG_11410	963	22	1	2.6	0.15	-4.11548	Down	1.56607e-06	3.82373e-06	K08282|1|6e-46|184|afm:AFUA_3G02460|non-specific serine/threonine protein kinase [EC:2.7.11.1];K08832|2|2e-40|166|yli:YALI0A18590g|serine/threonine-protein kinase SRPK3 [EC:2.7.11.1]	-	GO:0004674//protein serine/threonine kinase activity;GO:0005524//ATP binding	GO:0006468//protein phosphorylation	gi|591465011|gb|EXL96459.1|/0/CMGC/SRPK protein kinase [Fusarium oxysporum f. sp. cubense tropical race 4 54006]
FOIG_13422	945	16	1	2.6	0.15	-4.11548	Down	9.06458e-05	0.000192724	K03142|1|3e-56|218|pno:SNOG_01225|transcription initiation factor TFIIH subunit 2;K01557|2|3e-29|129|cnb:CNBJ2250|acylpyruvate hydrolase [EC:3.7.1.5]	-	GO:0016787//hydrolase activity;GO:0016853//isomerase activity	GO:0008152//metabolic process	gi|587685665|gb|EWZ32270.1|/1.9018e-179/5-carboxymethyl-2-hydroxymuconate isomerase [Fusarium oxysporum Fo47]
FOIG_14650	1773	1641	101	138.43	8.04	-4.10582	Down	0	0	K11294|1|2e-06|54.3|zro:ZYRO0G14608g|nucleolin	GO:0016020//membrane	GO:0015205//nucleobase transmembrane transporter activity	GO:0015851//nucleobase transport	gi|587683008|gb|EWZ29613.1|/0/hypothetical protein FOZG_16503 [Fusarium oxysporum Fo47]
FOIG_10412	1398	16	1	1.72	0.1	-4.10434	Down	9.06458e-05	0.000192456	-	-	GO:0045735//nutrient reservoir activity	-	gi|475670276|gb|EMT67645.1|/0/Oxalate decarboxylase oxdC [Fusarium oxysporum f. sp. cubense race 4]
FOIG_09292	231	81	5	64.73	3.77	-4.1018	Down	5.35762e-20	2.35236e-19	-	-	-	-	gi|342878664|gb|EGU79972.1|/4.06956e-38/hypothetical protein FOXB_09502 [Fusarium oxysporum Fo5176]
FOIG_14918	4713	66	4	2.06	0.12	-4.10154	Down	1.38677e-16	5.42562e-16	K00777|1|5e-121|436|afm:AFUA_7G07100|[EC:2.4.2.-];K14855|2|3e-31|138|lbc:LACBIDRAFT_296068|ribosome assembly protein 4	-	-	-	gi|591460441|gb|EXL92040.1|/0/hypothetical protein FOIG_14918 [Fusarium oxysporum f. sp. cubense tropical race 4 54006]
FOIG_11604	801	16	1	3.09	0.18	-4.10154	Down	9.06458e-05	0.000192516	-	-	-	-	gi|475669979|gb|EMT67348.1|/4.64041e-154/hypothetical protein FOC4_g10005437 [Fusarium oxysporum f. sp. cubense race 4]
FOIG_14243	369	81	5	36.81	2.15	-4.09769	Down	5.35762e-20	2.35311e-19	-	-	-	-	gi|591461191|gb|EXL92759.1|/2.12239e-63/hypothetical protein FOIG_14243 [Fusarium oxysporum f. sp. cubense tropical race 4 54006]
FOIG_10084	1713	49	3	4.28	0.25	-4.09761	Down	1.39714e-12	4.68759e-12	K15745|1|0.0|872|fgr:FG03065.1|phytoene desaturase (3,4-didehydrolycopene-forming) [EC:1.3.99.30]	-	GO:0016491//oxidoreductase activity;GO:0016740//transferase activity	GO:0016117//carotenoid biosynthetic process;GO:0055114//oxidation-reduction process	gi|475671623|gb|EMT68902.1|/0/Phytoene dehydrogenase [Fusarium oxysporum f. sp. cubense race 4]
FOIG_16104	804	16	1	3.08	0.18	-4.09686	Down	9.06458e-05	0.000192605	-	-	-	-	gi|591458976|gb|EXL90639.1|/4.08539e-158/hypothetical protein FOIG_16104 [Fusarium oxysporum f. sp. cubense tropical race 4 54006]
FOIG_03388	1266	596	37	71.22	4.17	-4.09416	Down	2.85136e-138	5.25078e-137	-	-	-	-	gi|475671107|gb|EMT68460.1|/0/hypothetical protein FOC4_g10012877 [Fusarium oxysporum f. sp. cubense race 4]
FOIG_09374	666	33	2	7.67	0.45	-4.09123	Down	7.61126e-09	2.15212e-08	-	-	-	-	gi|591467237|gb|EXL98619.1|/9.51427e-130/hypothetical protein FOIG_09374 [Fusarium oxysporum f. sp. cubense tropical race 4 54006]
FOIG_09764	933	177	11	29.12	1.71	-4.08994	Down	4.24874e-42	3.01733e-41	-	-	-	-	gi|591466817|gb|EXL98210.1|/0/hypothetical protein FOIG_09764 [Fusarium oxysporum f. sp. cubense tropical race 4 54006]
FOIG_16603	708	64	4	14.12	0.83	-4.08848	Down	5.24036e-16	2.00742e-15	-	-	-	-	gi|475671444|gb|EMT68736.1|/1.04204e-132/hypothetical protein FOC4_g10000161 [Fusarium oxysporum f. sp. cubense race 4]
FOIG_13531	2178	15	1	1.02	0.06	-4.08746	Down	0.000176794	0.000364887	K05920|1|2e-117|423|afm:AFUA_8G01310|[EC:1.16.1.-];K00521|2|1e-38|161|afm:AFUA_1G17270|ferric-chelate reductase [EC:1.16.1.7]	-	-	-	gi|591461852|gb|EXL93395.1|/0/hypothetical protein FOIG_13531 [Fusarium oxysporum f. sp. cubense tropical race 4 54006]
FOIG_00402	972	401	25	63.18	3.72	-4.08609	Down	1.86874e-93	2.49093e-92	K01897|1|1e-43|176|cim:CIMG_06305|long-chain acyl-CoA synthetase [EC:6.2.1.3];K12619|2|3e-20|99.0|scm:SCHCODRAFT_255205|5'-3' exoribonuclease 2 [EC:3.1.13.-]	-	-	-	gi|475666657|gb|EMT64447.1|/0/hypothetical protein FOC4_g10007120 [Fusarium oxysporum f. sp. cubense race 4]
FOIG_16600	1941	33	2	2.54	0.15	-4.08179	Down	7.61126e-09	2.15256e-08	-	-	-	-	gi|591458407|gb|EXL90130.1|/0/hypothetical protein FOIG_16600 [Fusarium oxysporum f. sp. cubense tropical race 4 54006]
FOIG_14252	324	16	1	8.46	0.5	-4.08066	Down	9.06458e-05	0.000192486	-	-	-	-	gi|475674121|gb|EMT71227.1|/3.0868e-54/hypothetical protein FOC4_g10009726 [Fusarium oxysporum f. sp. cubense race 4]
FOIG_02275	1128	130	8	17.25	1.02	-4.07996	Down	2.37134e-31	1.38809e-30	-	GO:0016021//integral component of membrane	GO:0017153//sodium:dicarboxylate symporter activity	GO:0006835//dicarboxylic acid transport;GO:0055085//transmembrane transport	gi|591478344|gb|EXM09465.1|/0/hypothetical protein FOIG_02275 [Fusarium oxysporum f. sp. cubense tropical race 4 54006]
FOIG_09969	402	16	1	6.59	0.39	-4.07873	Down	9.06458e-05	0.000192754	K06965|1|4e-31|132|ztr:MYCGRDRAFT_106782|protein pelota;K06927|2|3e-06|50.1|erc:Ecym_4223|diphthine-ammonia ligase [EC:6.3.1.14]	-	GO:0019239//deaminase activity	GO:0008152//metabolic process	gi|591466241|gb|EXL97644.1|/1.05506e-70/endoribonuclease L-PSP [Fusarium oxysporum f. sp. cubense tropical race 4 54006]
FOIG_10803	1605	637	40	59.54	3.53	-4.07612	Down	3.04218e-147	5.92751e-146	K01738|1|7e-172|603|afm:AFUA_4G03930|cysteine synthase A [EC:2.5.1.47]	-	-	-	gi|591465700|gb|EXL97124.1|/0/cysteine synthase A [Fusarium oxysporum f. sp. cubense tropical race 4 54006]
FOIG_01249	396	889	56	372.59	22.16	-4.07156	Down	1.16699e-204	2.93477e-203	-	-	-	-	gi|475663911|gb|EMT61706.1|/1.25333e-71/hypothetical protein FOC4_g10014774 [Fusarium oxysporum f. sp. cubense race 4]
FOIG_10120	582	32	2	8.73	0.52	-4.0694	Down	1.48249e-08	4.12482e-08	-	-	-	-	gi|591466402|gb|EXL97805.1|/4.685e-110/hypothetical protein FOIG_10120 [Fusarium oxysporum f. sp. cubense tropical race 4 54006]
FOIG_01972	3042	31	2	1.51	0.09	-4.06848	Down	2.88294e-08	7.87797e-08	K11215|1|2e-10|68.2|cci:CC1G_02207|transcription factor STE12;K09467|3|4e-10|67.4|cgr:CAGL0K09372g|zinc-finger protein CreA/MIG;K09468|5|2e-09|65.5|kaf:KAFR_0A02320|zinc finger protein MSN2/4	GO:0005634//nucleus	GO:0000981//sequence-specific DNA binding RNA polymerase II transcription factor activity;GO:0003677//DNA binding;GO:0008270//zinc ion binding	GO:0006357//regulation of transcription from RNA polymerase II promoter	gi|591477828|gb|EXM08949.1|/0/hypothetical protein FOIG_01972 [Fusarium oxysporum f. sp. cubense tropical race 4 54006]
FOIG_14519	702	728	46	162.14	9.67	-4.06758	Down	9.00544e-168	1.93864e-166	K14326|1|6e-13|73.9|ttt:THITE_130005|regulator of nonsense transcripts 1 [EC:3.6.4.-];K02920|2|2e-10|65.9|ani:AN4452.2|large subunit ribosomal protein L36e;K01613|3|6e-10|63.9|ani:AN9039.2|phosphatidylserine decarboxylase [EC:4.1.1.65];K14950|4|3e-08|58.2|ani:AN3146.2|cation-transporting ATPase 13A1 [EC:3.6.3.-];K07748|5|5e-08|57.8|ani:AN8440.2|sterol-4alpha-carboxylate 3-dehydrogenase (decarboxy…	-	-	-	gi|591460725|gb|EXL92309.1|/1.99601e-128/hypothetical protein FOIG_14519 [Fusarium oxysporum f. sp. cubense tropical race 4 54006]
FOIG_14580	1683	64	4	5.7	0.34	-4.06736	Down	5.24036e-16	2.00798e-15	K00387|1|0.0|1118|nhe:NECHADRAFT_66028|sulfite oxidase [EC:1.8.3.1]	-	GO:0009055//electron carrier activity;GO:0016491//oxidoreductase activity;GO:0030151//molybdenum ion binding	GO:0055114//oxidation-reduction process	gi|475669347|gb|EMT67109.1|/0/Sulfite oxidase [Fusarium oxysporum f. sp. cubense race 4]
FOIG_15272	732	63	4	13.41	0.8	-4.06717	Down	1.01739e-15	3.85757e-15	-	-	-	-	gi|475675533|gb|EMT72599.1|/3.24892e-140/hypothetical protein FOC4_g10001237 [Fusarium oxysporum f. sp. cubense race 4]
FOIG_09595	666	32	2	7.54	0.45	-4.06657	Down	1.48249e-08	4.12316e-08	K03233|1|4e-62|237|bfu:BC1G_10460|elongation factor 1-gamma	-	GO:0003746//translation elongation factor activity	GO:0006414//translational elongation	gi|475675101|gb|EMT72181.1|/1.73793e-123/Elongation factor 1-gamma [Fusarium oxysporum f. sp. cubense race 4]
FOIG_02402	3720	17	1	0.67	0.04	-4.06609	Down	4.63464e-05	0.000101261	K15503|1|4e-27|124|pan:PODANSg5497|serine/threonine-protein phosphatase 6 regulatory ankyrin repeat subunit B;K16261|4|1e-26|122|pno:SNOG_04691|yeast amino acid transporter;K06653|5|2e-18|95.5|cci:CC1G_01320|CDK inhibitor PHO81	-	-	-	gi|591476239|gb|EXM07391.1|/0/hypothetical protein FOIG_02402 [Fusarium oxysporum f. sp. cubense tropical race 4 54006]
FOIG_08033	1119	32	2	4.35	0.26	-4.06443	Down	1.48249e-08	4.12399e-08	K07140|1|7e-22|104|pno:SNOG_06122|	-	GO:0003824//catalytic activity;GO:0030151//molybdenum ion binding;GO:0030170//pyridoxal phosphate binding	GO:0008152//metabolic process	gi|475662929|gb|EMT60725.1|/0/MOSC domain-containing protein 1, mitochondrial [Fusarium oxysporum f. sp. cubense race 4]
FOIG_00409	360	126	8	58.92	3.53	-4.06102	Down	3.3601e-30	1.92269e-29	-	-	-	-	gi|475666648|gb|EMT64438.1|/2.36587e-62/MKL/myocardin-like protein 2 [Fusarium oxysporum f. sp. cubense race 4]
FOIG_04717	1164	32	2	4.17	0.25	-4.06005	Down	1.48249e-08	4.12566e-08	K03846|1|4e-85|314|ure:UREG_07209|alpha-1,2-mannosyltransferase [EC:2.4.1.259 2.4.1.261]	-	-	-	gi|591473290|gb|EXM04502.1|/0/hypothetical protein FOIG_04717 [Fusarium oxysporum f. sp. cubense tropical race 4 54006]
FOIG_10576	714	16	1	3.5	0.21	-4.05889	Down	9.06458e-05	0.000192694	-	-	GO:0003700//sequence-specific DNA binding transcription factor activity;GO:0043565//sequence-specific DNA binding	GO:0006355//regulation of transcription, DNA-templated	gi|475670432|gb|EMT67801.1|/2.60811e-139/hypothetical protein FOC4_g10005913 [Fusarium oxysporum f. sp. cubense race 4]
FOIG_06962	783	79	5	15.65	0.94	-4.05736	Down	2.01942e-19	8.71639e-19	-	-	-	-	gi|475665973|gb|EMT63765.1|/3.92882e-150/hypothetical protein FOC4_g10014012 [Fusarium oxysporum f. sp. cubense race 4]
FOIG_14831	1335	47	3	5.32	0.32	-4.05528	Down	5.27802e-12	1.73033e-11	K05915|1|2e-99|362|afm:AFUA_6G02720|[EC:1.13.-.-];K00540|2|9e-98|357|afm:AFUA_1G00500|[EC:1.-.-.-];K00101|3|6e-87|321|spo:SPAPB1A11.03|L-lactate dehydrogenase (cytochrome) [EC:1.1.2.3];K00468|4|1e-83|310|afm:AFUA_8G06000|[EC:1.13.12.-];K00467|5|3e-74|279|afm:AFUA_4G07050|lactate 2-monooxygenase [EC:1.13.12.4]	-	GO:0010181//FMN binding;GO:0016491//oxidoreductase activity	GO:0055114//oxidation-reduction process	gi|475677180|gb|EMT74192.1|/0/Putative lactate 2-monooxygenase PB1A11.03 [Fusarium oxysporum f. sp. cubense race 4]
FOIG_01470	996	376	24	57.74	3.48	-4.05241	Down	3.32368e-87	4.1984e-86	K06990|1|1e-145|515|fgr:FG00949.1|	-	-	-	gi|591480988|gb|EXM12048.1|/0/hypothetical protein FOIG_01470 [Fusarium oxysporum f. sp. cubense tropical race 4 54006]
FOIG_00592	504	47	3	15.02	0.91	-4.04487	Down	5.27802e-12	1.73115e-11	-	GO:0016020//membrane	GO:0004872//receptor activity	GO:0007275//multicellular organismal development	gi|591479471|gb|EXM10531.1|/1.41796e-102/hypothetical protein FOIG_00592 [Fusarium oxysporum f. sp. cubense tropical race 4 54006]
FOIG_12467	1368	15	1	1.65	0.1	-4.04439	Down	0.000176794	0.000364723	K01238|1|5e-118|424|afm:AFUA_6G02980|[EC:3.2.1.-];K01213|2|1e-71|270|nfi:NFIA_096340|galacturan 1,4-alpha-galacturonidase [EC:3.2.1.67]	GO:0005576//extracellular region	GO:0004650//polygalacturonase activity	GO:0005975//carbohydrate metabolic process;GO:0071555//cell wall organization	gi|109945408|dbj|BAE97141.1|/0/exopolygalacturonase [Fusarium oxysporum f. sp. colocasiae]
FOIG_13977	1305	47	3	5.44	0.33	-4.04307	Down	5.27802e-12	1.72991e-11	K11294|1|9e-10|64.7|mgl:MGL_2993|nucleolin;K10754|2|4e-08|59.3|pte:PTT_10692|replication factor C subunit 1;K11244|3|1e-07|57.8|spo:SPBC30B4.01c|cell wall integrity and stress response component	-	-	-	gi|591461539|gb|EXL93096.1|/0/hypothetical protein FOIG_13977 [Fusarium oxysporum f. sp. cubense tropical race 4 54006]
FOIG_05604	933	31	2	5.1	0.31	-4.04016	Down	2.88294e-08	7.87954e-08	K00540|1|1e-110|399|afm:AFUA_1G16630|[EC:1.-.-.-];K00059|2|4e-17|88.6|nfi:NFIA_092980|3-oxoacyl-[acyl-carrier protein] reductase [EC:1.1.1.100]	-	GO:0016491//oxidoreductase activity	GO:0055114//oxidation-reduction process	gi|475666271|gb|EMT64062.1|/2.71577e-170/Hydroxysteroid dehydrogenase-like protein 2 [Fusarium oxysporum f. sp. cubense race 4]
FOIG_11944	999	15	1	2.3	0.14	-4.03814	Down	0.000176794	0.000364997	-	-	-	-	gi|591463935|gb|EXL95409.1|/0/hypothetical protein FOIG_11944 [Fusarium oxysporum f. sp. cubense tropical race 4 54006]
FOIG_14694	1140	16	1	2.13	0.13	-4.03427	Down	9.06458e-05	0.000192575	K17679|1|8e-07|54.7|fgr:FG03501.1|ATP-dependent RNA helicase MSS116, mitochondrial [EC:3.6.4.13];K07748|2|2e-06|53.5|ani:AN8440.2|sterol-4alpha-carboxylate 3-dehydrogenase (decarboxylating) [EC:1.1.1.170]	-	-	-	gi|475673904|gb|EMT71010.1|/0/hypothetical protein FOC4_g10009489 [Fusarium oxysporum f. sp. cubense race 4]
FOIG_12519	762	93	6	18.97	1.16	-4.03152	Down	1.53513e-22	7.24434e-22	-	-	-	-	gi|475676791|gb|EMT73813.1|/6.34617e-150/hypothetical protein FOC4_g10002846 [Fusarium oxysporum f. sp. cubense race 4]
FOIG_05215	528	77	5	23.38	1.43	-4.03119	Down	7.59014e-19	3.22154e-18	K02155|1|7e-78|288|nhe:NECHADRAFT_83836|V-type H+-transporting ATPase 16kDa proteolipid subunit	GO:0016021//integral component of membrane;GO:0033179//proton-transporting V-type ATPase, V0 domain	GO:0015078//hydrogen ion transmembrane transporter activity	GO:0006623//protein targeting to vacuole;GO:0006878//cellular copper ion homeostasis;GO:0006879//cellular iron ion homeostasis;GO:0006897//endocytosis;GO:0007033//vacuole organization;GO:0015991//ATP hydrolysis coupled proton transport	gi|591474004|gb|EXM05216.1|/4.56909e-113/hypothetical protein FOIG_05215 [Fusarium oxysporum f. sp. cubense tropical race 4 54006]
FOIG_03566	381	185	12	81.04	4.96	-4.03022	Down	1.78725e-43	1.30219e-42	-	-	-	-	gi|342885573|gb|EGU85564.1|/5.17031e-62/hypothetical protein FOXB_03925 [Fusarium oxysporum Fo5176]
FOIG_12188	474	31	2	10.61	0.65	-4.02884	Down	2.88294e-08	7.88267e-08	-	-	-	-	gi|587698011|gb|EWZ44616.1|/3.44442e-86/hypothetical protein FOZG_05315 [Fusarium oxysporum Fo47]
FOIG_02766	771	1771	115	356.73	21.87	-4.02781	Down	0	0	-	-	-	-	gi|591476693|gb|EXM07845.1|/5.69294e-146/hypothetical protein FOIG_02766 [Fusarium oxysporum f. sp. cubense tropical race 4 54006]
FOIG_04959	1104	493	32	67.96	4.17	-4.02657	Down	2.3346e-113	3.63701e-112	K00344|1|9e-168|589|fgr:FG05690.1|NADPH2:quinone reductase [EC:1.6.5.5]	GO:0005634//nucleus;GO:0005737//cytoplasm	GO:0003960//NADPH:quinone reductase activity;GO:0008270//zinc ion binding;GO:0017091//AU-rich element binding;GO:0032440//2-alkenal reductase [NAD(P)] activity	GO:0034599//cellular response to oxidative stress;GO:0055114//oxidation-reduction process	gi|591473570|gb|EXM04782.1|/0/NADPH2:quinone reductase [Fusarium oxysporum f. sp. cubense tropical race 4 54006]
FOIG_09959	1836	16	1	1.3	0.08	-4.02237	Down	9.06458e-05	0.000192545	-	-	-	GO:0006351//transcription, DNA-templated	gi|591466231|gb|EXL97634.1|/0/hypothetical protein FOIG_09959 [Fusarium oxysporum f. sp. cubense tropical race 4 54006]
FOIG_09300	1161	77	5	10.07	0.62	-4.02165	Down	7.59014e-19	3.22054e-18	-	-	-	-	gi|591467151|gb|EXL98533.1|/0/hypothetical protein FOIG_09300 [Fusarium oxysporum f. sp. cubense tropical race 4 54006]
FOIG_14259	210	138	9	124.66	7.68	-4.02075	Down	9.85944e-33	5.92773e-32	-	-	-	-	gi|587685823|gb|EWZ32428.1|/2.49992e-32/hypothetical protein FOZG_13979 [Fusarium oxysporum Fo47]
FOIG_02268	1072.8	4635	301	654.7	40.37	-4.01948	Down	0	0	K15441|1|6e-12|71.6|uma:UM00197.1|tRNA-specific adenosine deaminase 2 [EC:3.5.4.-]	-	-	-	gi|591478335|gb|EXM09456.1|/0/hypothetical protein FOIG_02268 [Fusarium oxysporum f. sp. cubense tropical race 4 54006]
FOIG_07060	1563	719	47	69.07	4.26	-4.01913	Down	2.8973e-164	6.12216e-163	K03135|1|1e-15|84.3|ani:AN8230.2|transcription initiation factor TFIID subunit 11	-	GO:0016747//transferase activity, transferring acyl groups other than amino-acyl groups	GO:0008152//metabolic process	gi|475665873|gb|EMT63665.1|/0/hypothetical protein FOC4_g10013910 [Fusarium oxysporum f. sp. cubense race 4]
FOIG_12408	2733	15	1	0.81	0.05	-4.01792	Down	0.000176794	0.000364832	K09265|1|3e-08|60.8|ttt:THITE_2122084|MADS-box transcription factor, other eukaryote	-	-	-	gi|591463476|gb|EXL94966.1|/0/hypothetical protein FOIG_12408 [Fusarium oxysporum f. sp. cubense tropical race 4 54006]
FOIG_07730	741	443	29	93.1	5.75	-4.01715	Down	8.48704e-102	1.21993e-100	K06101|1|8e-06|50.4|pte:PTT_09957|histone-lysine N-methyltransferase ASH1L [EC:2.1.1.43]	-	-	-	gi|475676205|gb|EMT73239.1|/7.09312e-143/Histone-lysine N-methyltransferase ash1 [Fusarium oxysporum f. sp. cubense race 4]
FOIG_08681	618	596	39	152.33	9.41	-4.01686	Down	2.06252e-136	3.76287e-135	-	-	-	-	gi|591468295|gb|EXL99656.1|/4.88678e-119/hypothetical protein FOIG_08681 [Fusarium oxysporum f. sp. cubense tropical race 4 54006]
FOIG_09866	1272	15	1	1.78	0.11	-4.0163	Down	0.000176794	0.000365216	-	GO:0016020//membrane	GO:0016758//transferase activity, transferring hexosyl groups	GO:0005975//carbohydrate metabolic process	gi|475674845|gb|EMT71925.1|/0/Alpha-1,3-mannosyl-glycoprotein 4-beta-N-acetylglucosaminyltransferase C [Fusarium oxysporum f. sp. cubense race 4]
FOIG_14980	1275	15	1	1.78	0.11	-4.0163	Down	0.000176794	0.000365106	-	-	-	-	gi|475667836|gb|EMT65624.1|/0/hypothetical protein FOC4_g10007728 [Fusarium oxysporum f. sp. cubense race 4]
FOIG_13488	843	15	1	2.75	0.17	-4.01582	Down	0.000176794	0.000364942	-	-	-	-	gi|342876547|gb|EGU78153.1|/7.89072e-155/hypothetical protein FOXB_11344 [Fusarium oxysporum Fo5176]
FOIG_02035	7056	670	44	13.91	0.86	-4.01564	Down	5.35336e-153	1.07348e-151	K15418|1|0.0|1045|pcs:Pc21g12440|zearalenone synthase, highly reducing iterative type I polyketide synthase;K15419|3|0.0|743|bfu:BC1G_09042|emericellamide biosynthesis, highly reducing iterative type I polyketide synthase	-	GO:0016740//transferase activity	GO:0008152//metabolic process	gi|591477933|gb|EXM09054.1|/0/hypothetical protein FOIG_02035 [Fusarium oxysporum f. sp. cubense tropical race 4 54006]
FOIG_00011	1983	60	4	4.51	0.28	-4.00963	Down	7.40528e-15	2.72372e-14	K09241|1|6e-25|115|val:VDBG_05433|transcriptional regulatory protein GAL4;K01684|3|3e-24|113|ani:AN4828.2|galactonate dehydratase [EC:4.2.1.6]	-	GO:0005488//binding	GO:0006351//transcription, DNA-templated	gi|475667026|gb|EMT64816.1|/0/Positive regulator of purine utilization [Fusarium oxysporum f. sp. cubense race 4]
FOIG_02397	4077	31	2	1.12	0.07	-4	Down	2.88294e-08	7.88111e-08	K00924|1|5e-11|70.9|afm:AFUA_6G03252|[EC:2.7.1.-];K06683|3|4e-10|67.8|ctp:CTRG_01654|cell division control protein CDC15 [EC:2.7.11.1];K05743|5|1e-08|63.2|scm:SCHCODRAFT_78986|LIM domain kinase 1 [EC:2.7.11.1]	-	-	-	gi|591476234|gb|EXM07386.1|/0/serine/threonine protein kinase [Fusarium oxysporum f. sp. cubense tropical race 4 54006]
FOIG_10110	1614	3641	241	338.35	21.15	-3.99979	Down	0	0	K14859|1|8e-09|62.0|scm:SCHCODRAFT_255991|ribosome biogenesis protein SSF1/2	-	GO:0003824//catalytic activity	GO:0008152//metabolic process	gi|475671650|gb|EMT68929.1|/0/hypothetical protein FOC4_g10005025 [Fusarium oxysporum f. sp. cubense race 4]
FOIG_12349	1824	105	7	8.6	0.54	-3.99331	Down	4.4144e-25	2.23416e-24	-	-	-	-	gi|475663090|gb|EMT60886.1|/0/hypothetical protein FOC4_g10012173 [Fusarium oxysporum f. sp. cubense race 4]
FOIG_09353	339	315	21	157.97	9.94	-3.99026	Down	1.74085e-72	1.8738e-71	-	-	-	-	gi|475665348|gb|EMT63140.1|/2.84443e-60/UPF0135 protein yqfO [Fusarium oxysporum f. sp. cubense race 4]
FOIG_10059	2013	45	3	3.33	0.21	-3.98706	Down	1.98471e-11	6.35219e-11	K03327|1|0.0|966|nhe:NECHADRAFT_73009|multidrug resistance protein, MATE family	GO:0016020//membrane	GO:0015238//drug transmembrane transporter activity;GO:0015297//antiporter activity	GO:0006855//drug transmembrane transport	gi|475671601|gb|EMT68880.1|/0/hypothetical protein FOC4_g10004973 [Fusarium oxysporum f. sp. cubense race 4]
FOIG_08218	1788	192	12	15.05	0.95	-3.98569	Down	1.74458e-45	1.31427e-44	K11976|1|1e-158|560|fgr:FG05270.1|TRIAD3; E3 ubiquitin-protein ligase RNF216 [EC:6.3.2.19]	-	-	-	gi|591468868|gb|EXM00212.1|/0/hypothetical protein FOIG_08218 [Fusarium oxysporum f. sp. cubense tropical race 4 54006]
FOIG_04649	423	643	43	250.04	15.79	-3.98508	Down	3.41806e-146	6.61306e-145	-	-	-	-	gi|591473221|gb|EXM04433.1|/9.65203e-80/hypothetical protein FOIG_04649 [Fusarium oxysporum f. sp. cubense tropical race 4 54006]
FOIG_00274	1035	15	1	2.21	0.14	-3.98055	Down	0.000176794	0.000365161	-	-	-	-	gi|475666784|gb|EMT64574.1|/0/hypothetical protein FOC4_g10007252 [Fusarium oxysporum f. sp. cubense race 4]
FOIG_13245	2568	60	4	3.46	0.22	-3.9752	Down	7.40528e-15	2.72445e-14	K01192|1|0.0|1584|fgr:FG00807.1|beta-mannosidase [EC:3.2.1.25]	-	GO:0004567//beta-mannosidase activity	GO:0046355//mannan catabolic process	gi|591462487|gb|EXL94012.1|/0/beta-mannosidase [Fusarium oxysporum f. sp. cubense tropical race 4 54006]
FOIG_06130	840	609	41	111.97	7.12	-3.97509	Down	2.66028e-138	4.90547e-137	-	-	-	-	gi|591472017|gb|EXM03277.1|/1.28904e-165/hypothetical protein FOIG_06130 [Fusarium oxysporum f. sp. cubense tropical race 4 54006]
FOIG_15324	711	15	1	3.3	0.21	-3.974	Down	0.000176794	0.000365051	-	-	GO:0045735//nutrient reservoir activity	-	gi|475675483|gb|EMT72549.1|/8.88247e-140/Putative protein yjlB [Fusarium oxysporum f. sp. cubense race 4]
FOIG_12560	615	74	5	19.01	1.21	-3.97368	Down	5.49978e-18	2.2726e-17	-	-	GO:0008168//methyltransferase activity	GO:0032259//methylation	gi|475676755|gb|EMT73777.1|/3.13519e-110/Williams-Beuren syndrome chromosomal region 27 protein [Fusarium oxysporum f. sp. cubense race 4]
FOIG_15683	735	1911	129	405.13	25.82	-3.97182	Down	0	0	K14729|1|4e-39|160|zro:ZYRO0B01716g|multifunctional beta-oxidation protein [EC:4.2.1.- 1.1.1.-]	-	-	GO:0008152//metabolic process	gi|475676956|gb|EMT73973.1|/3.8799e-133/Peroxisomal multifunctional enzyme type 2 [Fusarium oxysporum f. sp. cubense race 4]
FOIG_00416	615	1585	107	407.26	25.96	-3.97159	Down	0	0	K03809|1|6e-112|402|fgr:FG01403.1|Trp repressor binding protein	GO:0005737//cytoplasm	GO:0010181//FMN binding;GO:0016491//oxidoreductase activity	GO:0045892//negative regulation of transcription, DNA-templated;GO:0055114//oxidation-reduction process	gi|475666641|gb|EMT64431.1|/2.24162e-116/Minor allergen Alt a 7 [Fusarium oxysporum f. sp. cubense race 4]
FOIG_14196	1086	281	19	39.41	2.52	-3.96707	Down	1.39184e-64	1.36954e-63	K07223|1|6e-151|533|nhe:NECHADRAFT_72961|putative iron-dependent peroxidase	-	GO:0004601//peroxidase activity;GO:0020037//heme binding	GO:0055114//oxidation-reduction process	gi|591461140|gb|EXL92708.1|/0/iron-dependent peroxidase [Fusarium oxysporum f. sp. cubense tropical race 4 54006]
FOIG_02324	1167	70	5	9.52	0.61	-3.96408	Down	7.62484e-17	3.01747e-16	-	-	-	-	gi|591478425|gb|EXM09546.1|/0/hypothetical protein FOIG_02324 [Fusarium oxysporum f. sp. cubense tropical race 4 54006]
FOIG_05558	744	8678	589	1815.92	116.38	-3.96379	Down	0	0	K01803|1|2e-130|464|fgr:FG06702.1|triosephosphate isomerase (TIM) [EC:5.3.1.1]	-	GO:0004807//triose-phosphate isomerase activity	GO:0006094//gluconeogenesis;GO:0006096//glycolytic process	gi|587675606|gb|EWY97934.1|/5.8653e-137/triosephosphate isomerase [Fusarium oxysporum FOSC 3-a]
FOIG_13861	1245	73	5	8.88	0.57	-3.96153	Down	1.06258e-17	4.34636e-17	K08803|1|5e-21|102|fgr:FG07816.1|death-associated protein kinase [EC:2.7.11.1]	-	-	-	gi|591461664|gb|EXL93216.1|/0/hypothetical protein FOIG_13861 [Fusarium oxysporum f. sp. cubense tropical race 4 54006]
FOIG_02514	3798	28	2	1.09	0.07	-3.96083	Down	2.09806e-07	5.43213e-07	K00777|1|9e-71|269|afm:AFUA_7G06290|[EC:2.4.2.-];K15110|4|2e-23|112|ani:AN1299.2|solute carrier family 25 (mitochondrial 2-oxodicarboxylate transporter), member 21;K02155|5|2e-23|111|afv:AFLA_005310|V-type H+-transporting ATPase 16kDa proteolipid subunit	-	-	-	gi|591476356|gb|EXM07508.1|/0/hypothetical protein FOIG_02514 [Fusarium oxysporum f. sp. cubense tropical race 4 54006]
FOIG_07040	573	88	6	24.42	1.57	-3.95923	Down	4.15696e-21	1.89035e-20	-	GO:0005622//intracellular	GO:0005525//GTP binding	GO:0007264//small GTPase mediated signal transduction	gi|475665891|gb|EMT63683.1|/1.10635e-100/hypothetical protein FOC4_g10013929 [Fusarium oxysporum f. sp. cubense race 4]
FOIG_10504	1284	29	2	3.42	0.22	-3.95842	Down	1.08466e-07	2.8611e-07	-	-	-	-	gi|591466056|gb|EXL97470.1|/0/hypothetical protein FOIG_10504 [Fusarium oxysporum f. sp. cubense tropical race 4 54006]
FOIG_13187	726	308	21	66.16	4.26	-3.95703	Down	1.73655e-70	1.8319e-69	-	-	-	-	gi|475663492|gb|EMT61287.1|/6.87358e-143/hypothetical protein FOC4_g10014340 [Fusarium oxysporum f. sp. cubense race 4]
FOIG_10587	825	29	2	5.43	0.35	-3.95553	Down	1.08466e-07	2.86055e-07	K00540|1|3e-49|194|afm:AFUA_3G09150|[EC:1.-.-.-];K17746|2|4e-33|141|mgr:MGG_02225|chanoclavine-I dehydrogenase [EC:1.1.1.332];K00059|4|9e-28|123|act:ACLA_076470|3-oxoacyl-[acyl-carrier protein] reductase [EC:1.1.1.100]	-	GO:0016491//oxidoreductase activity	GO:0055114//oxidation-reduction process	gi|591466146|gb|EXL97560.1|/8.95066e-156/hypothetical protein FOIG_10587 [Fusarium oxysporum f. sp. cubense tropical race 4 54006]
FOIG_07994	1413	29	2	3.09	0.2	-3.94953	Down	1.08466e-07	2.8633e-07	-	-	-	-	gi|591468507|gb|EXL99850.1|/0/hypothetical protein FOIG_07994 [Fusarium oxysporum f. sp. cubense tropical race 4 54006]
FOIG_12780	17352	129	9	1.08	0.07	-3.94753	Down	3.6851e-30	2.10779e-29	K01932|1|0.0|1372|afm:AFUA_5G12730|[EC:6.3.2.-]	-	GO:0003824//catalytic activity;GO:0031177//phosphopantetheine binding	GO:0008152//metabolic process;GO:0009987//cellular process	gi|591463079|gb|EXL94585.1|/0/hypothetical protein FOIG_12780 [Fusarium oxysporum f. sp. cubense tropical race 4 54006]
FOIG_01835	789	2816	194	553.43	36	-3.94233	Down	0	0	K15361|1|2e-08|58.9|pte:PTT_19170|WD repeat-containing protein 48	-	GO:0008080//N-acetyltransferase activity	GO:0008152//metabolic process	gi|591477652|gb|EXM08773.1|/7.25164e-160/hypothetical protein FOIG_01835 [Fusarium oxysporum f. sp. cubense tropical race 4 54006]
FOIG_09229	1632	15	1	1.38	0.09	-3.9386	Down	0.000176794	0.000364778	K01843|1|1e-43|177|afv:AFLA_005130|lysine 2,3-aminomutase [EC:5.4.3.2]	-	-	-	gi|591467046|gb|EXL98428.1|/0/hypothetical protein FOIG_09229 [Fusarium oxysporum f. sp. cubense tropical race 4 54006]
FOIG_01910	1032	29	2	4.29	0.28	-3.93748	Down	1.08466e-07	2.8622e-07	K10675|1|2e-29|129|ncr:NCU04697|cyanide hydratase [EC:4.2.1.66]	-	GO:0016810//hydrolase activity, acting on carbon-nitrogen (but not peptide) bonds	GO:0006807//nitrogen compound metabolic process	gi|591477744|gb|EXM08865.1|/0/hypothetical protein FOIG_01910 [Fusarium oxysporum f. sp. cubense tropical race 4 54006]
FOIG_14933	999	14	1	2.14	0.14	-3.93411	Down	0.000343744	0.000692725	K00688|1|5e-16|85.1|pno:SNOG_13460|starch phosphorylase [EC:2.4.1.1]	-	-	-	gi|591460458|gb|EXL92057.1|/0/hypothetical protein FOIG_14933 [Fusarium oxysporum f. sp. cubense tropical race 4 54006]
FOIG_14724	723	29	2	6.26	0.41	-3.93247	Down	1.08466e-07	2.86165e-07	K11244|1|2e-14|79.0|spo:SPBC30B4.01c|cell wall integrity and stress response component	-	-	-	gi|587661583|gb|EWY83937.1|/3.8868e-122/hypothetical protein FOYG_13722 [Fusarium oxysporum FOSC 3-a]
FOIG_09722	1062	202	14	29	1.9	-3.93198	Down	1.57124e-46	1.20278e-45	K12584|1|7e-55|214|ure:UREG_00738|scavenger mRNA-decapping enzyme DcpS [EC:3.-.-.-];K14404|2|4e-09|62.4|fgr:FG00954.1|cleavage and polyadenylation specificity factor subunit 4	-	-	-	gi|591466772|gb|EXL98165.1|/0/hypothetical protein FOIG_09722 [Fusarium oxysporum f. sp. cubense tropical race 4 54006]
FOIG_04037	534	29	2	8.7	0.57	-3.93198	Down	1.08466e-07	2.86275e-07	K01500|1|6e-58|222|afm:AFUA_3G07440|[EC:3.5.4.-];K14655|2|1e-29|128|sce:YOL066C|tRNA pseudouridine synthase 8 / 2,5-diamino-6-(5-phospho-D-ribitylamino)-pyrimidin-4(3H)-one deaminase [EC:5.4.99.-]	-	GO:0008270//zinc ion binding;GO:0016787//hydrolase activity	GO:0008152//metabolic process	gi|475668034|gb|EMT65822.1|/7.1017e-101/Bifunctional protein RIB2 [Fusarium oxysporum f. sp. cubense race 4]
FOIG_11746	1239	15	1	1.83	0.12	-3.93074	Down	0.000176794	0.000364668	-	-	-	-	gi|475669860|gb|EMT67229.1|/0/hypothetical protein FOC4_g10005301 [Fusarium oxysporum f. sp. cubense race 4]
FOIG_03423	549	3682	256	1070.97	70.31	-3.92904	Down	0	0	K01178|1|1e-08|59.3|sce:YIR019C|glucoamylase [EC:3.2.1.3]	-	-	-	gi|475671075|gb|EMT68428.1|/1.87081e-99/hypothetical protein FOC4_g10012844 [Fusarium oxysporum f. sp. cubense race 4]
FOIG_06798	1686	889	62	78.98	5.2	-3.9249	Down	3.6014e-199	8.84658e-198	K01423|1|4e-50|199|afm:AFUA_2G01250|[EC:3.4.-.-];K01276|3|3e-07|57.0|tre:TRIREDRAFT_108012|dipeptidyl-peptidase II [EC:3.4.14.2]	-	GO:0008236//serine-type peptidase activity	GO:0006508//proteolysis	gi|591471367|gb|EXM02651.1|/0/hypothetical protein FOIG_06798 [Fusarium oxysporum f. sp. cubense tropical race 4 54006]
FOIG_14105	1290	272	19	31.88	2.1	-3.92419	Down	5.11874e-62	4.86616e-61	K00309|1|2e-55|216|afm:AFUA_6G10040|[EC:1.5.3.-];K17833|2|1e-48|193|spo:SPAC139.04c|L-saccharopine oxidase [EC:1.5.3.18];K00301|3|2e-41|169|cne:CNC05930|sarcosine oxidase [EC:1.5.3.1];K15443|5|7e-29|128|scm:SCHCODRAFT_108152|tRNA (guanine-N(7)-)-methyltransferase subunit TRM82	-	GO:0016491//oxidoreductase activity	GO:0055114//oxidation-reduction process	gi|591461374|gb|EXL92935.1|/0/hypothetical protein FOIG_14105 [Fusarium oxysporum f. sp. cubense tropical race 4 54006]
FOIG_13887	1814.24	926	66	77.85	5.13	-3.92367	Down	4.01696e-206	1.0139e-204	K01426|1|2e-143|509|afm:AFUA_1G14880|amidase [EC:3.5.1.4];K00102|2|5e-137|488|ssl:SS1G_12308|D-lactate dehydrogenase (cytochrome) [EC:1.1.2.4];K02433|4|1e-23|111|scm:SCHCODRAFT_67602|aspartyl-tRNA(Asn)/glutamyl-tRNA(Gln) amidotransferase subunit A [EC:6.3.5.6 6.3.5.7];K14541|5|2e-22|107|nhe:NECHADRAFT_79968|urea carboxylase / allophanate hydrolase [EC:6.3.4.6 3.5.1.54]	-	GO:0016884//carbon-nitrogen ligase activity, with glutamine as amido-N-donor	GO:0008152//metabolic process	gi|591461441|gb|EXL92998.1|/0/hypothetical protein FOIG_13887 [Fusarium oxysporum f. sp. cubense tropical race 4 54006]
FOIG_16677	753	72	5	14.87	0.98	-3.92348	Down	2.05126e-17	8.29428e-17	-	-	-	-	gi|591458302|gb|EXL90053.1|/4.91908e-139/hypothetical protein FOIG_16677 [Fusarium oxysporum f. sp. cubense tropical race 4 54006]
FOIG_00112	891	14	1	2.42	0.16	-3.91886	Down	0.000343744	0.00069232	-	-	-	-	gi|475666938|gb|EMT64728.1|/1.24299e-169/2-hydroxy-6-oxononadienedioate/2-hydroxy-6- oxononatrienedioate hydrolase [Fusarium oxysporum f. sp. cubense race 4]
FOIG_11351	684	114	8	26.11	1.73	-3.91576	Down	9.13288e-27	4.82828e-26	-	-	-	-	gi|475664901|gb|EMT62695.1|/2.03814e-130/hypothetical protein FOC4_g10006326 [Fusarium oxysporum f. sp. cubense race 4]
FOIG_14575	1962	113	8	8.59	0.57	-3.91362	Down	1.75926e-26	9.23326e-26	-	-	-	-	gi|475669351|gb|EMT67113.1|/0/hypothetical protein FOC4_g10003660 [Fusarium oxysporum f. sp. cubense race 4]
FOIG_05201	909	1863	131	315.05	20.92	-3.91263	Down	0	0	K10877|1|9e-90|329|pno:SNOG_01979|DNA repair and recombination protein RAD54B [EC:3.6.4.-]	-	GO:0008483//transaminase activity	GO:0008152//metabolic process	gi|584137289|gb|EWG46635.1|/1.16218e-178/hypothetical protein FVEG_07048 [Fusarium verticillioides 7600]
FOIG_02066	465	2587	182	904.41	60.08	-3.91202	Down	0	0	K04565|1|4e-85|312|nhe:NECHADRAFT_59203|superoxide dismutase, Cu-Zn family [EC:1.15.1.1]	GO:0005737//cytoplasm	GO:0004784//superoxide dismutase activity;GO:0046872//metal ion binding	GO:0019430//removal of superoxide radicals;GO:0055114//oxidation-reduction process	gi|587665916|gb|EWY88257.1|/6.39236e-87/superoxide dismutase [Fusarium oxysporum FOSC 3-a]
FOIG_09544	1020	14	1	2.1	0.14	-3.90689	Down	0.000343744	0.000691914	-	-	-	-	gi|591467440|gb|EXL98822.1|/0/hypothetical protein FOIG_09544 [Fusarium oxysporum f. sp. cubense tropical race 4 54006]
FOIG_00594	993	71	5	10.94	0.73	-3.90557	Down	3.95652e-17	1.58445e-16	-	-	-	-	gi|591479473|gb|EXM10533.1|/0/hypothetical protein FOIG_00594 [Fusarium oxysporum f. sp. cubense tropical race 4 54006]
FOIG_11473	1044	85	6	12.42	0.83	-3.90341	Down	2.98422e-20	1.32082e-19	-	-	GO:0004518//nuclease activity	-	gi|591464473|gb|EXL95930.1|/0/hypothetical protein FOIG_11473 [Fusarium oxysporum f. sp. cubense tropical race 4 54006]
FOIG_15694	1932	22740	1611	1756.32	117.48	-3.90207	Down	0	0	-	-	GO:0016841//ammonia-lyase activity	GO:0009058//biosynthetic process;GO:0009698//phenylpropanoid metabolic process;GO:0019752//carboxylic acid metabolic process	gi|591459484|gb|EXL91120.1|/0/phenylalanine ammonia-lyase [Fusarium oxysporum f. sp. cubense tropical race 4 54006]
FOIG_05448	828	28	2	5.23	0.35	-3.90138	Down	2.09806e-07	5.43009e-07	-	-	-	-	gi|591472551|gb|EXM03790.1|/5.44232e-169/hypothetical protein FOIG_05448 [Fusarium oxysporum f. sp. cubense tropical race 4 54006]
FOIG_14932	339	14	1	7.02	0.47	-3.90074	Down	0.000343744	0.000692016	-	-	-	-	gi|475672102|gb|EMT69298.1|/1.19505e-58/hypothetical protein FOC4_g10001248 [Fusarium oxysporum f. sp. cubense race 4]
FOIG_04903	366	14	1	6.42	0.43	-3.90016	Down	0.000343744	0.000692218	-	-	-	-	gi|591473510|gb|EXM04722.1|/2.42934e-67/hypothetical protein FOIG_04903 [Fusarium oxysporum f. sp. cubense tropical race 4 54006]
FOIG_05878	375	14	1	6.25	0.42	-3.89539	Down	0.000343744	0.000693131	-	-	-	-	gi|591471658|gb|EXM02918.1|/2.11075e-63/hypothetical protein FOIG_05878 [Fusarium oxysporum f. sp. cubense tropical race 4 54006]
FOIG_00236	1758	14	1	1.19	0.08	-3.89482	Down	0.000343744	0.000693335	K01078|1|2e-34|147|ssl:SS1G_04515|acid phosphatase [EC:3.1.3.2]	-	GO:0003993//acid phosphatase activity	GO:0016311//dephosphorylation	gi|475666823|gb|EMT64613.1|/0/hypothetical protein FOC4_g10007291 [Fusarium oxysporum f. sp. cubense race 4]
FOIG_11976	303	14	1	8.02	0.54	-3.89257	Down	0.000343744	0.00069303	-	-	-	-	gi|591463993|gb|EXL95467.1|/2.03319e-50/hypothetical protein FOIG_11976 [Fusarium oxysporum f. sp. cubense tropical race 4 54006]
FOIG_12198	303	42	3	24.05	1.62	-3.89197	Down	1.43356e-10	4.41558e-10	-	-	-	-	gi|591463738|gb|EXL95219.1|/1.0418e-54/hypothetical protein FOIG_12198 [Fusarium oxysporum f. sp. cubense tropical race 4 54006]
FOIG_11203	1194	14	1	1.78	0.12	-3.89077	Down	0.000343744	0.000692928	K02320|1|3e-17|89.4|aor:AOR_1_946054|DNA polymerase alpha subunit A [EC:2.7.7.7];K01230|2|1e-14|80.5|pte:PTT_08985|mannosyl-oligosaccharide alpha-1,2-mannosidase [EC:3.2.1.113]	-	-	-	gi|591464789|gb|EXL96237.1|/0/hypothetical protein FOIG_11203 [Fusarium oxysporum f. sp. cubense tropical race 4 54006]
FOIG_11118	621	14	1	3.56	0.24	-3.89077	Down	0.000343744	0.000691813	-	-	-	-	gi|475675914|gb|EMT72966.1|/4.48555e-112/hypothetical protein FOC4_g10000402 [Fusarium oxysporum f. sp. cubense race 4]
FOIG_09765	4029	142	10	5.19	0.35	-3.89031	Down	5.55242e-33	3.35437e-32	-	-	-	-	gi|591466818|gb|EXL98211.1|/0/hypothetical protein FOIG_09765 [Fusarium oxysporum f. sp. cubense tropical race 4 54006]
FOIG_09073	2811	14	1	0.74	0.05	-3.88753	Down	0.000343744	0.000692827	K00688|1|2e-09|64.7|pno:SNOG_13460|starch phosphorylase [EC:2.4.1.1]	-	-	-	gi|591467834|gb|EXL99205.1|/0/hypothetical protein FOIG_09073 [Fusarium oxysporum f. sp. cubense tropical race 4 54006]
FOIG_12230	669	403	29	94.97	6.42	-3.88683	Down	2.13618e-90	2.76958e-89	-	-	-	-	gi|591463804|gb|EXL95285.1|/2.21649e-126/hypothetical protein FOIG_12230 [Fusarium oxysporum f. sp. cubense tropical race 4 54006]
FOIG_12285	1143	991	71	131.74	8.91	-3.88612	Down	3.83798e-220	1.02118e-218	K00826|1|0.0|701|fgr:FG05696.1|branched-chain amino acid aminotransferase [EC:2.6.1.42]	-	GO:0004084//branched-chain-amino-acid transaminase activity	GO:0009081//branched-chain amino acid metabolic process	gi|591463342|gb|EXL94832.1|/0/branched-chain amino acid aminotransferase [Fusarium oxysporum f. sp. cubense tropical race 4 54006]
FOIG_05366	2418	460	33	28.24	1.91	-3.8861	Down	4.78356e-103	6.96324e-102	K01636|1|0.0|1529|fgr:FG06553.1|[EC:4.1.2.-]	-	GO:0016832//aldehyde-lyase activity	GO:0005975//carbohydrate metabolic process	gi|591472436|gb|EXM03675.1|/0/hypothetical protein FOIG_05366 [Fusarium oxysporum f. sp. cubense tropical race 4 54006]
FOIG_09524	1575	14	1	1.33	0.09	-3.88536	Down	0.000343744	0.000692624	K08158|1|3e-69|262|pno:SNOG_07194|MFS transporter, DHA1 family, multidrug resistance protein;K08157|2|1e-67|257|afm:AFUA_4G06050|MFS transporter, DHA1 family, multidrug resistance protein	GO:0016021//integral component of membrane	-	GO:0055085//transmembrane transport	gi|591467420|gb|EXL98802.1|/0/hypothetical protein FOIG_09524 [Fusarium oxysporum f. sp. cubense tropical race 4 54006]
FOIG_01599	1011	167	12	25.25	1.71	-3.88422	Down	2.45142e-38	1.63222e-37	K15303|1|2e-116|418|ztr:MYCGRDRAFT_70252|aflatoxin B1 aldehyde reductase	-	-	-	gi|591477394|gb|EXM08515.1|/0/hypothetical protein FOIG_01599 [Fusarium oxysporum f. sp. cubense tropical race 4 54006]
FOIG_08424	912	28	2	4.72	0.32	-3.88264	Down	2.09806e-07	5.43111e-07	K00100|1|4e-61|234|afm:AFUA_4G00940|[EC:1.1.1.-];K06123|2|2e-15|82.8|nhe:NECHADRAFT_88119|1-acylglycerone phosphate reductase [EC:1.1.1.101];K00059|3|1e-14|80.1|fgr:FG03438.1|3-oxoacyl-[acyl-carrier protein] reductase [EC:1.1.1.100];K16066|5|4e-14|78.6|nfi:NFIA_076040|malonic semialdehyde reductase [EC:1.1.1.-]	GO:0005576//extracellular region	GO:0000166//nucleotide binding;GO:0016491//oxidoreductase activity	GO:0055114//oxidation-reduction process	gi|475674589|gb|EMT71695.1|/3.89134e-174/3-oxoacyl-[acyl-carrier-protein] reductase FabG [Fusarium oxysporum f. sp. cubense race 4]
FOIG_14545	978	807	58	126.33	8.57	-3.88176	Down	1.97064e-179	4.48067e-178	K01952|1|2e-62|238|pno:SNOG_10851|phosphoribosylformylglycinamidine synthase [EC:6.3.5.3];K13095|2|1e-26|120|fgr:FG02080.1|splicing factor 1;K10866|3|2e-26|119|nhe:NECHADRAFT_65858|DNA repair protein RAD50 [EC:3.6.-.-];K08197|5|3e-08|58.9|tdl:TDEL_0H01600|MFS transporter, SIT family, siderophore-iron:H+ symporter	GO:0016021//integral component of membrane	-	GO:0055085//transmembrane transport	gi|591460751|gb|EXL92335.1|/0/hypothetical protein FOIG_14545 [Fusarium oxysporum f. sp. cubense tropical race 4 54006]
FOIG_05916	1089	473	34	66.14	4.49	-3.88074	Down	7.455e-106	1.10746e-104	K17738|1|3e-44|179|cot:CORT_0F04310|D-arabinitol 2-dehydrogenase [EC:1.1.1.250];K00540|2|2e-43|176|afm:AFUA_2G15430|[EC:1.-.-.-];K17742|5|1e-42|173|ctp:CTRG_03801|sorbose reductase [EC:1.1.1.289]	-	GO:0016491//oxidoreductase activity	GO:0055114//oxidation-reduction process	gi|587729098|gb|EXA00436.1|/0/hypothetical protein FOWG_00662 [Fusarium oxysporum f. sp. lycopersici MN25]
FOIG_02527	1539	27	2	2.64	0.18	-3.87447	Down	4.05006e-07	1.02924e-06	K13950|1|3e-81|302|pno:SNOG_05611|para-aminobenzoate synthetase [EC:2.6.1.85]	GO:0016021//integral component of membrane	-	GO:0055085//transmembrane transport	gi|591476369|gb|EXM07521.1|/0/hypothetical protein FOIG_02527 [Fusarium oxysporum f. sp. cubense tropical race 4 54006]
FOIG_01791	1596	14	1	1.32	0.09	-3.87447	Down	0.000343744	0.000692421	K00485|1|0.0|786|nhe:NECHADRAFT_91608|dimethylaniline monooxygenase (N-oxide forming) [EC:1.14.13.8]	-	GO:0004499//N,N-dimethylaniline monooxygenase activity;GO:0050660//flavin adenine dinucleotide binding;GO:0050661//NADP binding	GO:0055114//oxidation-reduction process	gi|591477602|gb|EXM08723.1|/0/hypothetical protein FOIG_01791 [Fusarium oxysporum f. sp. cubense tropical race 4 54006]
FOIG_15304	1596	1480	107	139.13	9.5	-3.87236	Down	0	0	K09885|1|6e-39|162|ani:AN7168.2|aquaporin rerated protein, other eukaryote;K16261|2|4e-15|82.8|afv:AFLA_132760|yeast amino acid transporter	GO:0016021//integral component of membrane	GO:0015171//amino acid transmembrane transporter activity	GO:0003333//amino acid transmembrane transport	gi|475675504|gb|EMT72570.1|/0/Choline transport protein [Fusarium oxysporum f. sp. cubense race 4]
FOIG_06339	1296	69	5	8.05	0.55	-3.87149	Down	1.46812e-16	5.73899e-16	K15855|1|9e-119|426|ani:AN2824.2|exo-1,4-beta-D-glucosaminidase [EC:3.2.1.165];K01567|2|3e-07|56.2|afm:AFUA_6G03710|[EC:3.-.-.-]	-	GO:0016787//hydrolase activity	GO:0008152//metabolic process	gi|591472290|gb|EXM03550.1|/0/hippurate hydrolase [Fusarium oxysporum f. sp. cubense tropical race 4 54006]
FOIG_06743	894	441	32	75.9	5.2	-3.86752	Down	1.54484e-98	2.16403e-97	K01092|1|1e-162|571|fgr:FG01967.1|myo-inositol-1(or 4)-monophosphatase [EC:3.1.3.25]	-	-	GO:0046854//phosphatidylinositol phosphorylation	gi|475668669|gb|EMT66456.1|/1.7449e-171/Inositol monophosphatase 2 [Fusarium oxysporum f. sp. cubense race 4]
FOIG_15549	825	1667	121	312.42	21.41	-3.86713	Down	0	0	-	GO:0031514//motile cilium	-	-	gi|475675217|gb|EMT72292.1|/5.80165e-155/hypothetical protein FOC4_g10001743 [Fusarium oxysporum f. sp. cubense race 4]
FOIG_15725	1599	14	1	1.31	0.09	-3.8635	Down	0.000343744	0.000692117	K13366|1|0.0|847|fgr:FG03761.1|polyamine oxidase [EC:1.5.3.14 1.5.3.16 1.5.3.-]	-	GO:0016491//oxidoreductase activity	GO:0055114//oxidation-reduction process	gi|475672272|gb|EMT69436.1|/0/Polyamine oxidase [Fusarium oxysporum f. sp. cubense race 4]
FOIG_12278	1515	1098	80	108.93	7.49	-3.86229	Down	1.52285e-242	4.41019e-241	K13336|1|1e-59|230|afv:AFLA_048740|peroxin-3;K11369|2|2e-56|220|ani:AN3929.2|retrograde regulation protein 2;K01939|3|4e-49|195|pte:PTT_16160|adenylosuccinate synthase [EC:6.3.4.4];K03448|4|2e-42|173|aor:AOR_1_1208174|MFS transporter, ACS family, pantothenate transporter;K08192|5|9e-42|171|pte:PTT_15822|MFS transporter, ACS family, allantoate permease	GO:0016021//integral component of membrane	-	GO:0055085//transmembrane transport	gi|591463335|gb|EXL94825.1|/0/hypothetical protein FOIG_12278 [Fusarium oxysporum f. sp. cubense tropical race 4 54006]
FOIG_10497	3543	136	10	5.66	0.39	-3.85926	Down	2.80952e-31	1.64249e-30	K10866|1|3e-10|68.2|ang:ANI_1_2790014|DNA repair protein RAD50 [EC:3.6.-.-];K03254|3|2e-09|65.1|pan:PODANSg5383|translation initiation factor 3 subunit A;K11483|4|3e-09|64.7|smp:SMAC4812|histone deacetylase HOS2 [EC:3.5.1.98]	-	-	-	gi|591466045|gb|EXL97459.1|/0/hypothetical protein FOIG_10497 [Fusarium oxysporum f. sp. cubense tropical race 4 54006]
FOIG_02429	1788	300	22	25.09	1.74	-3.84995	Down	2.50228e-67	2.55541e-66	K00108|1|4e-57|222|lbc:LACBIDRAFT_299608|choline dehydrogenase [EC:1.1.99.1]	-	GO:0008812//choline dehydrogenase activity;GO:0050660//flavin adenine dinucleotide binding	GO:0006066//alcohol metabolic process;GO:0055114//oxidation-reduction process	gi|475675682|gb|EMT72745.1|/0/Choline dehydrogenase [Fusarium oxysporum f. sp. cubense race 4]
FOIG_13958	879	14	1	2.45	0.17	-3.84918	Down	0.000343744	0.000693233	K06123|1|5e-19|94.7|nhe:NECHADRAFT_88119|1-acylglycerone phosphate reductase [EC:1.1.1.101];K00540|2|9e-18|90.5|afm:AFUA_6G04850|[EC:1.-.-.-]	-	GO:0016491//oxidoreductase activity	GO:0055114//oxidation-reduction process	gi|475674758|gb|EMT71839.1|/2.00412e-164/Putative oxidoreductase yusZ [Fusarium oxysporum f. sp. cubense race 4]
FOIG_08521	1062	14	1	2.01	0.14	-3.8437	Down	0.000343744	0.000692522	-	-	-	-	gi|591468119|gb|EXL99480.1|/0/hypothetical protein FOIG_08521 [Fusarium oxysporum f. sp. cubense tropical race 4 54006]
FOIG_05658	1452	419	31	43.43	3.03	-3.8413	Down	3.51048e-93	4.67475e-92	-	-	-	-	gi|475666210|gb|EMT64001.1|/0/hypothetical protein FOC4_g10010482 [Fusarium oxysporum f. sp. cubense race 4]
FOIG_10588	1146	135	10	17.9	1.25	-3.83996	Down	5.39428e-31	3.14156e-30	K01684|1|8e-175|612|tre:TRIREDRAFT_109673|galactonate dehydratase [EC:4.2.1.6]	-	GO:0003824//catalytic activity	GO:0009063//cellular amino acid catabolic process	gi|591466147|gb|EXL97561.1|/0/galactonate dehydratase [Fusarium oxysporum f. sp. cubense tropical race 4 54006]
FOIG_13774	849	40	3	7.27	0.51	-3.83339	Down	5.31936e-10	1.59384e-09	K15165|1|6e-22|104|ztr:MYCGRDRAFT_109073|mediator of RNA polymerase II transcription subunit 13, fungi type;K07375|2|1e-08|60.1|afv:AFLA_124520|tubulin beta	-	-	-	gi|475675439|gb|EMT72507.1|/4.08723e-167/hypothetical protein FOC4_g10001661 [Fusarium oxysporum f. sp. cubense race 4]
FOIG_08301	4395	69	4.92	2.28	0.16	-3.83289	Down	1.87663e-17	7.61052e-17	K05658|1|8e-53|209|tve:TRV_07886|ATP-binding cassette, subfamily B (MDR/TAP), member 1 [EC:3.6.3.44]	GO:0016021//integral component of membrane	GO:0005524//ATP binding;GO:0042626//ATPase activity, coupled to transmembrane movement of substances	GO:0006200//ATP catabolic process;GO:0055085//transmembrane transport	gi|591468994|gb|EXM00338.1|/0/hypothetical protein FOIG_08301 [Fusarium oxysporum f. sp. cubense tropical race 4 54006]
FOIG_02198	1281	74	6	9.53	0.67	-3.83024	Down	3.86928e-17	1.55087e-16	K02564|1|0.0|769|fgr:FG08398.1|glucosamine-6-phosphate deaminase [EC:3.5.99.6]	-	GO:0004342//glucosamine-6-phosphate deaminase activity;GO:0016787//hydrolase activity	GO:0005975//carbohydrate metabolic process;GO:0006044//N-acetylglucosamine metabolic process	gi|591478221|gb|EXM09342.1|/0/glucosamine-6-phosphate deaminase [Fusarium oxysporum f. sp. cubense tropical race 4 54006]
FOIG_00325	1254	27	2	3.26	0.23	-3.82517	Down	4.05006e-07	1.02943e-06	K11244|1|3e-06|53.1|cpw:CPC735_031490|cell wall integrity and stress response component;K12199|3|6e-06|52.0|cnb:CNBF2400|vacuolar protein sorting-associated protein VTA1	-	-	-	gi|591479030|gb|EXM10090.1|/0/hypothetical protein FOIG_00325 [Fusarium oxysporum f. sp. cubense tropical race 4 54006]
FOIG_04091	1191	80	6	10.19	0.72	-3.82301	Down	7.8547e-19	3.33177e-18	K12584|1|7e-43|174|ure:UREG_00738|scavenger mRNA-decapping enzyme DcpS [EC:3.-.-.-]	-	-	-	gi|475668086|gb|EMT65874.1|/0/Trans-aconitate 2-methyltransferase [Fusarium oxysporum f. sp. cubense race 4]
FOIG_08583	1254	2097	157	253.09	17.89	-3.82243	Down	0	0	K01183|1|7e-92|337|ppl:POSPLDRAFT_126595|chitinase [EC:3.2.1.14]	-	GO:0004568//chitinase activity	GO:0005975//carbohydrate metabolic process;GO:0006032//chitin catabolic process	gi|475674437|gb|EMT71543.1|/0/Chitinase A1 [Fusarium oxysporum f. sp. cubense race 4]
FOIG_14260	3456	53	4	2.26	0.16	-3.82018	Down	7.34066e-13	2.4976e-12	K02320|1|1e-23|112|aor:AOR_1_946054|DNA polymerase alpha subunit A [EC:2.7.7.7];K01230|2|5e-22|107|pte:PTT_08985|mannosyl-oligosaccharide alpha-1,2-mannosidase [EC:3.2.1.113];K02831|3|1e-08|62.8|tbl:TBLA_0B03840|ser/thr/tyr protein kinase RAD53 [EC:2.7.11.-];K06276|4|3e-08|61.2|ppl:POSPLDRAFT_22049|3-phosphoinositide dependent protein kinase-1 [EC:2.7.11.1]	-	GO:0004674//protein serine/threonine kinase activity;GO:0005524//ATP binding	GO:0006468//protein phosphorylation	gi|591461214|gb|EXL92782.1|/0/serine/threonine protein kinase [Fusarium oxysporum f. sp. cubense tropical race 4 54006]
FOIG_13583	4173	40	3	1.41	0.1	-3.81762	Down	5.31936e-10	1.59419e-09	-	-	-	-	gi|591461905|gb|EXL93448.1|/0/hypothetical protein FOIG_13583 [Fusarium oxysporum f. sp. cubense tropical race 4 54006]
FOIG_08693	4587	491	37	15.74	1.12	-3.81286	Down	2.46768e-108	3.71394e-107	-	-	-	-	gi|475674335|gb|EMT71441.1|/0/hypothetical protein FOC4_g10009941 [Fusarium oxysporum f. sp. cubense race 4]
FOIG_15897	693	792	60	178.85	12.79	-3.80566	Down	1.9092e-173	4.21556e-172	K00009|1|6e-10|63.9|ure:UREG_02218|mannitol-1-phosphate 5-dehydrogenase [EC:1.1.1.17]	-	-	-	gi|477512967|gb|ENH65492.1|/6.02917e-130/hypothetical protein FOC1_g10006875 [Fusarium oxysporum f. sp. cubense race 1]
FOIG_03472	993	185	14	28.5	2.04	-3.80432	Down	1.04512e-41	7.36133e-41	K18103|1|6e-178|622|fgr:FG05128.1|L-threo-3-deoxy-hexylosonate aldolase [EC:4.1.2.54]	-	GO:0016829//lyase activity	GO:0008152//metabolic process	gi|342879315|gb|EGU80568.1|/0/hypothetical protein FOXB_08899 [Fusarium oxysporum Fo5176]
FOIG_06849	480	9167	695	3093.23	221.43	-3.80419	Down	0	0	K09464|1|1e-07|55.1|cdu:CD36_24010|general control protein GCN4;K09051|2|2e-06|51.2|spo:SPBC29B5.01|ATF/CREB family transcription factor	-	GO:0003700//sequence-specific DNA binding transcription factor activity;GO:0043565//sequence-specific DNA binding	GO:0006355//regulation of transcription, DNA-templated	gi|591471424|gb|EXM02708.1|/6.22145e-83/hypothetical protein FOIG_06849 [Fusarium oxysporum f. sp. cubense tropical race 4 54006]
FOIG_15767	591	408	31	109.48	7.85	-3.80183	Down	4.49204e-90	5.80757e-89	K00851|1|9e-51|199|ttt:THITE_2044283|gluconokinase [EC:2.7.1.12]	-	GO:0016301//kinase activity	GO:0005975//carbohydrate metabolic process;GO:0016310//phosphorylation	gi|587686607|gb|EWZ33212.1|/9.85038e-111/shikimate kinase [Fusarium oxysporum Fo47]
FOIG_07592	1320	39	3	4.46	0.32	-3.8009	Down	1.02233e-09	3.01589e-09	K00249|1|0.0|714|nhe:NECHADRAFT_39949|acyl-CoA dehydrogenase [EC:1.3.8.7]	-	GO:0003995//acyl-CoA dehydrogenase activity;GO:0050660//flavin adenine dinucleotide binding	GO:0055114//oxidation-reduction process	gi|591469288|gb|EXM00615.1|/0/acyl-CoA dehydrogenase [Fusarium oxysporum f. sp. cubense tropical race 4 54006]
FOIG_08138	504	197	15	62.97	4.53	-3.79708	Down	3.054e-44	2.26108e-43	-	-	-	-	gi|475662822|gb|EMT60618.1|/2.34811e-89/hypothetical protein FOC4_g10011894 [Fusarium oxysporum f. sp. cubense race 4]
FOIG_07621	975	46	4	8.2	0.59	-3.79684	Down	6.85568e-11	2.14529e-10	K11682|1|3e-18|92.4|ctp:CTRG_01623|SWR1-complex protein 3;K01514|4|8e-18|90.9|cci:CC1G_12482|exopolyphosphatase [EC:3.6.1.11]	-	-	-	gi|591469324|gb|EXM00651.1|/3.29488e-140/hypothetical protein FOIG_07621 [Fusarium oxysporum f. sp. cubense tropical race 4 54006]
FOIG_14518	312	131	10	72.44	5.22	-3.79466	Down	7.29424e-30	4.14455e-29	-	-	-	-	gi|591460724|gb|EXL92308.1|/3.11939e-54/hypothetical protein FOIG_14518 [Fusarium oxysporum f. sp. cubense tropical race 4 54006]
FOIG_02843	903	392	30	66.76	4.82	-3.79188	Down	2.02902e-86	2.54432e-85	K03142|1|9e-53|206|pno:SNOG_01225|transcription initiation factor TFIIH subunit 2;K01557|2|3e-26|118|cnb:CNBJ2250|acylpyruvate hydrolase [EC:3.7.1.5]	-	GO:0016787//hydrolase activity	GO:0008152//metabolic process	gi|475667336|gb|EMT65125.1|/2.17132e-169/Fumarylacetoacetate hydrolase domain-containing protein 2 [Fusarium oxysporum f. sp. cubense race 4]
FOIG_06681	1416	117	9	12.45	0.9	-3.79008	Down	9.32168e-27	4.9262e-26	-	-	-	-	gi|475668597|gb|EMT66384.1|/0/hypothetical protein FOC4_g10006788 [Fusarium oxysporum f. sp. cubense race 4]
FOIG_14611	1386	52	4	5.66	0.41	-3.78711	Down	1.4091e-12	4.72539e-12	-	-	-	-	gi|591460827|gb|EXL92411.1|/0/hypothetical protein FOIG_14611 [Fusarium oxysporum f. sp. cubense tropical race 4 54006]
FOIG_05212	825	274	21	51.35	3.72	-3.78699	Down	7.6433e-61	7.17688e-60	K00472|1|7e-131|466|fgr:FG05473.1|prolyl 4-hydroxylase [EC:1.14.11.2]	GO:0005634//nucleus	GO:0000981//sequence-specific DNA binding RNA polymerase II transcription factor activity;GO:0003677//DNA binding;GO:0005506//iron ion binding;GO:0008270//zinc ion binding;GO:0016705//oxidoreductase activity, acting on paired donors, with incorporation or reduction of molecular oxygen;GO:0031418//L-ascorbic acid binding	GO:0006357//regulation of transcription from RNA polymerase II promoter;GO:0055114//oxidation-reduction process	gi|475673133|gb|EMT70256.1|/1.16628e-163/Prolyl 4-hydroxylase subunit alpha-1 [Fusarium oxysporum f. sp. cubense race 4]
FOIG_10940	249	26	2	18.91	1.37	-3.7869	Down	7.80144e-07	1.94379e-06	-	-	-	-	gi|475663373|gb|EMT61168.1|/1.08942e-43/hypothetical protein FOC4_g10014217 [Fusarium oxysporum f. sp. cubense race 4]
FOIG_07466	3723	209	16	8.27	0.6	-3.78485	Down	8.93832e-47	6.88441e-46	K02021|1|3e-21|104|ctp:CTRG_00899|putative ABC transport system ATP-binding protein;K05658|2|4e-21|104|tre:TRIREDRAFT_53558|ATP-binding cassette, subfamily B (MDR/TAP), member 1 [EC:3.6.3.44]	-	-	-	gi|591469158|gb|EXM00485.1|/0/hypothetical protein FOIG_07466 [Fusarium oxysporum f. sp. cubense tropical race 4 54006]
FOIG_14391	1335	78	6	8.82	0.64	-3.78463	Down	2.88944e-18	1.20482e-17	-	-	-	-	gi|591461082|gb|EXL92655.1|/0/hypothetical protein FOIG_14391 [Fusarium oxysporum f. sp. cubense tropical race 4 54006]
FOIG_06679	372	26	2	11.71	0.85	-3.78413	Down	7.80144e-07	1.94344e-06	-	-	-	-	gi|591471187|gb|EXM02471.1|/2.95343e-65/hypothetical protein FOIG_06679 [Fusarium oxysporum f. sp. cubense tropical race 4 54006]
FOIG_02020	621	65	5	16.53	1.2	-3.78398	Down	1.99904e-15	7.49898e-15	-	-	-	-	gi|591477916|gb|EXM09037.1|/4.94787e-119/hypothetical protein FOIG_02020 [Fusarium oxysporum f. sp. cubense tropical race 4 54006]
FOIG_06761	942	104	8	16.94	1.23	-3.7837	Down	6.2571e-24	3.06745e-23	-	-	GO:0008080//N-acetyltransferase activity	GO:0008152//metabolic process	gi|475668685|gb|EMT66472.1|/0/hypothetical protein FOC4_g10006877 [Fusarium oxysporum f. sp. cubense race 4]
FOIG_06404	462	156	12	54.93	3.99	-3.78313	Down	3.18036e-35	1.99312e-34	K09958|1|2e-77|286|nhe:NECHADRAFT_96988|hypothetical protein	-	-	-	gi|475668355|gb|EMT66142.1|/2.87784e-92/hypothetical protein FOC4_g10006531 [Fusarium oxysporum f. sp. cubense race 4]
FOIG_04457	486	26	2	8.65	0.63	-3.77928	Down	7.80144e-07	1.94414e-06	-	-	GO:0016846//carbon-sulfur lyase activity	GO:0008152//metabolic process	gi|591474875|gb|EXM06064.1|/1.51096e-85/hypothetical protein FOIG_04457 [Fusarium oxysporum f. sp. cubense tropical race 4 54006]
FOIG_06822	969	65	5	10.28	0.75	-3.77681	Down	1.99904e-15	7.49694e-15	K00100|1|3e-41|168|afm:AFUA_2G11600|[EC:1.1.1.-];K00020|2|1e-18|93.6|fgr:FG05284.1|3-hydroxyisobutyrate dehydrogenase [EC:1.1.1.31]	-	GO:0004616//phosphogluconate dehydrogenase (decarboxylating) activity;GO:0051287//NAD binding	GO:0006098//pentose-phosphate shunt	gi|475668738|gb|EMT66525.1|/2.1946e-178/Putative oxidoreductase yfjR [Fusarium oxysporum f. sp. cubense race 4]
FOIG_11381	1899	129	10	10.14	0.74	-3.77639	Down	2.67398e-29	1.49891e-28	K01183|1|1e-27|124|ttt:THITE_2111816|chitinase [EC:3.2.1.14]	-	-	-	gi|591464980|gb|EXL96428.1|/0/hypothetical protein FOIG_11381 [Fusarium oxysporum f. sp. cubense tropical race 4 54006]
FOIG_02142	189	245	19	254.51	18.64	-3.77125	Down	2.25878e-54	1.9493e-53	-	-	-	-	gi|517319366|emb|CCT70204.1|/9.99691e-29/uncharacterized protein FFUJ_06155 [Fusarium fujikuroi IMI 58289]
FOIG_05323	1731.41	435	35	39.02	2.86	-3.77013	Down	2.80042e-94	3.75098e-93	K01687|1|0.0|1129|fgr:FG06517.1|dihydroxy-acid dehydratase [EC:4.2.1.9]	-	GO:0003824//catalytic activity	GO:0008152//metabolic process	gi|591472385|gb|EXM03624.1|/0/dihydroxy-acid dehydratase [Fusarium oxysporum f. sp. cubense tropical race 4 54006]
FOIG_01832	1656	4736	368	428.61	31.45	-3.76853	Down	0	0	K09885|1|4e-30|132|ani:AN7168.2|aquaporin rerated protein, other eukaryote;K16261|2|6e-13|75.9|ctp:CTRG_04064|yeast amino acid transporter	GO:0016021//integral component of membrane	GO:0015171//amino acid transmembrane transporter activity	GO:0003333//amino acid transmembrane transport	gi|591477648|gb|EXM08769.1|/0/hypothetical protein FOIG_01832 [Fusarium oxysporum f. sp. cubense tropical race 4 54006]
FOIG_00764	2028	489	38	35.95	2.64	-3.76738	Down	6.48222e-107	9.69233e-106	-	-	GO:0004553//hydrolase activity, hydrolyzing O-glycosyl compounds	GO:0005976//polysaccharide metabolic process	gi|591479791|gb|EXM10851.1|/0/hypothetical protein FOIG_00764 [Fusarium oxysporum f. sp. cubense tropical race 4 54006]
FOIG_11832	315.29	294	24	168.05	12.38	-3.76281	Down	6.10188e-64	5.95301e-63	-	-	-	-	gi|584136418|gb|EWG45771.1|/9.95132e-45/hypothetical protein FVEG_06445 [Fusarium verticillioides 7600]
FOIG_01243	1680	47	3	3.39	0.25	-3.76129	Down	5.27802e-12	1.73074e-11	-	GO:0016020//membrane	GO:0046873//metal ion transmembrane transporter activity	GO:0030001//metal ion transport;GO:0055085//transmembrane transport	gi|591480616|gb|EXM11676.1|/0/hypothetical protein FOIG_01243 [Fusarium oxysporum f. sp. cubense tropical race 4 54006]
FOIG_14373	1626	38	3	3.5	0.26	-3.75077	Down	1.96163e-09	5.70368e-09	K09241|1|1e-07|58.5|dha:DEHA2A14278g|transcriptional regulatory protein GAL4;K09243|2|4e-07|57.0|ncs:NCAS_0B02930|transcriptional regulatory protein UME6;K10884|3|3e-06|53.9|nhe:NECHADRAFT_85723|ATP-dependent DNA helicase 2 subunit 1	GO:0005634//nucleus	GO:0000981//sequence-specific DNA binding RNA polymerase II transcription factor activity;GO:0003677//DNA binding;GO:0008270//zinc ion binding	GO:0006357//regulation of transcription from RNA polymerase II promoter	gi|591437901|gb|EXL70671.1|/0/hypothetical protein FOPG_13530 [Fusarium oxysporum f. sp. conglutinans race 2 54008]
FOIG_00113	768	114	9	23.06	1.72	-3.74491	Down	6.52826e-26	3.3824e-25	-	-	-	-	gi|475666935|gb|EMT64725.1|/1.53466e-151/hypothetical protein FOC4_g10007408 [Fusarium oxysporum f. sp. cubense race 4]
FOIG_03181	723	176	14	37.98	2.85	-3.73621	Down	3.58216e-39	2.42143e-38	K01564|1|4e-92|337|afm:AFUA_6G14460|[EC:3.8.1.-];K01733|2|1e-37|156|ure:UREG_05841|threonine synthase [EC:4.2.3.1]	-	GO:0016787//hydrolase activity	GO:0008152//metabolic process	gi|591475167|gb|EXM06339.1|/6.17667e-136/haloacid dehalogenase, type II [Fusarium oxysporum f. sp. cubense tropical race 4 54006]
FOIG_04869	1191	2729	217	347.54	26.09	-3.73561	Down	0	0	K00737|1|2e-121|435|tre:TRIREDRAFT_66687|beta-1,4-mannosyl-glycoprotein beta-1,4-N-acetylglucosaminyltransferase [EC:2.4.1.144]	GO:0016020//membrane	GO:0003830//beta-1,4-mannosylglycoprotein 4-beta-N-acetylglucosaminyltransferase activity	GO:0006487//protein N-linked glycosylation	gi|591473472|gb|EXM04684.1|/0/hypothetical protein FOIG_04869 [Fusarium oxysporum f. sp. cubense tropical race 4 54006]
FOIG_04808	1008	264	21	40.04	3.01	-3.73361	Down	4.97166e-58	4.49935e-57	K14005|1|4e-10|65.5|clu:CLUG_01434|protein transport protein SEC31;K11664|2|2e-09|63.2|mtm:MYCTH_2303811|vacuolar protein sorting-associated protein 72;K03128|4|2e-08|60.1|pte:PTT_11925|transcription initiation factor TFIID subunit 2	-	-	-	gi|475672738|gb|EMT69861.1|/0/IgA FC receptor [Fusarium oxysporum f. sp. cubense race 4]
FOIG_00418	738	63	5	13.3	1	-3.73335	Down	7.33238e-15	2.69835e-14	-	-	-	-	gi|475666639|gb|EMT64429.1|/1.72828e-149/hypothetical protein FOC4_g10007102 [Fusarium oxysporum f. sp. cubense race 4]
FOIG_12738	975	138	11	21.67	1.63	-3.73276	Down	5.37612e-31	3.13231e-30	K13953|1|3e-128|457|nhe:NECHADRAFT_97092|alcohol dehydrogenase, propanol-preferring [EC:1.1.1.1]	-	GO:0008270//zinc ion binding;GO:0016491//oxidoreductase activity	GO:0055114//oxidation-reduction process	gi|475677358|gb|EMT74368.1|/9.00327e-180/Alcohol dehydrogenase [Fusarium oxysporum f. sp. cubense race 4]
FOIG_08776	972	75	6	11.82	0.89	-3.73128	Down	2.02544e-17	8.19228e-17	K15111|1|1e-25|117|spo:SPAC12B10.09|solute carrier family 25 (mitochondrial S-adenosylmethionine transporter), member 26	GO:0016021//integral component of membrane	-	GO:0006810//transport	gi|475674253|gb|EMT71359.1|/4.91466e-178/Putative mitochondrial carrier C12B10.09 [Fusarium oxysporum f. sp. cubense race 4]
FOIG_14515	228	213	17	173.06	13.04	-3.73026	Down	4.66152e-47	3.61465e-46	-	-	-	-	gi|475669413|gb|EMT67175.1|/2.16316e-39/hypothetical protein FOC4_g10003723 [Fusarium oxysporum f. sp. cubense race 4]
FOIG_01733	357	25	2	11.8	0.89	-3.72884	Down	1.49931e-06	3.66723e-06	-	-	-	-	gi|591477536|gb|EXM08657.1|/9.01472e-62/hypothetical protein FOIG_01733 [Fusarium oxysporum f. sp. cubense tropical race 4 54006]
FOIG_04306	1299	25	2	2.91	0.22	-3.72544	Down	1.49931e-06	3.66592e-06	K11788|1|3e-112|405|pbl:PAAG_03530|phosphoribosylamine--glycine ligase / phosphoribosylformylglycinamidine cyclo-ligase [EC:6.3.4.13 6.3.3.1]	-	GO:0004637//phosphoribosylamine-glycine ligase activity;GO:0005524//ATP binding;GO:0046872//metal ion binding	GO:0009113//purine nucleobase biosynthetic process	gi|475668294|gb|EMT66082.1|/0/Bifunctional purine biosynthetic protein ADE1 [Fusarium oxysporum f. sp. cubense race 4]
FOIG_07986	282	25	2	15.6	1.18	-3.72469	Down	1.49931e-06	3.66657e-06	-	-	-	-	gi|475662978|gb|EMT60774.1|/6.89151e-46/hypothetical protein FOC4_g10012054 [Fusarium oxysporum f. sp. cubense race 4]
FOIG_10088	1032	100	8	14.79	1.12	-3.72305	Down	8.37502e-23	3.97813e-22	K18339|1|3e-130|464|pcs:Pc22g00220|2-keto-3-deoxy-L-rhamnonate aldolase [EC:4.1.2.53]	GO:0005622//intracellular	GO:0003935//GTP cyclohydrolase II activity;GO:0016829//lyase activity	GO:0009231//riboflavin biosynthetic process	gi|342874709|gb|EGU76663.1|/0/hypothetical protein FOXB_12825 [Fusarium oxysporum Fo5176]
FOIG_14691	1378.36	631	55	74.89	5.68	-3.72081	Down	1.51748e-132	2.71802e-131	-	-	-	-	gi|591460665|gb|EXL92254.1|/0/hypothetical protein FOIG_14691 [Fusarium oxysporum f. sp. cubense tropical race 4 54006]
FOIG_06458	1374.71	319	29	39.51	3	-3.71918	Down	7.36154e-67	7.4845e-66	K08139|1|9e-63|241|pno:SNOG_05403|MFS transporter, SP family, sugar:H+ symporter	GO:0016021//integral component of membrane	GO:0022891//substrate-specific transmembrane transporter activity	GO:0055085//transmembrane transport	gi|591470886|gb|EXM02170.1|/0/hypothetical protein FOIG_06458 [Fusarium oxysporum f. sp. cubense tropical race 4 54006]
FOIG_02240	1023	37	3	5.52	0.42	-3.71621	Down	3.75756e-09	1.0791e-08	-	-	-	-	gi|591478274|gb|EXM09395.1|/0/hypothetical protein FOIG_02240 [Fusarium oxysporum f. sp. cubense tropical race 4 54006]
FOIG_00640	327	124	10	64.87	4.94	-3.71497	Down	6.81504e-28	3.72015e-27	-	-	-	-	gi|475664531|gb|EMT62326.1|/1.0225e-57/hypothetical protein FOC4_g10015415 [Fusarium oxysporum f. sp. cubense race 4]
FOIG_03954	1050	37	3	5.38	0.41	-3.71391	Down	3.75756e-09	1.07933e-08	K17741|1|1e-26|120|ctp:CTRG_01886|NADPH-dependent methylglyoxal reductase [EC:1.1.1.283]	-	GO:0003854//3-beta-hydroxy-delta5-steroid dehydrogenase activity;GO:0050662//coenzyme binding	GO:0006694//steroid biosynthetic process;GO:0055114//oxidation-reduction process	gi|475667946|gb|EMT65734.1|/0/Anthocyanidin reductase [Fusarium oxysporum f. sp. cubense race 4]
FOIG_03322	1016.8	76159	6152	11442.7	872.91	-3.71245	Down	0	0	K00134|1|0.0|663|fgr:FG06257.1|glyceraldehyde 3-phosphate dehydrogenase [EC:1.2.1.12]	GO:0005737//cytoplasm	GO:0004365//glyceraldehyde-3-phosphate dehydrogenase (NAD+) (phosphorylating) activity;GO:0050661//NADP binding;GO:0051287//NAD binding	GO:0006006//glucose metabolic process;GO:0006096//glycolytic process;GO:0055114//oxidation-reduction process	gi|591475401|gb|EXM06573.1|/0/glyceraldehyde 3-phosphate dehydrogenase [Fusarium oxysporum f. sp. cubense tropical race 4 54006]
FOIG_05245	2403	1211	116	88.62	6.77	-3.7104	Down	1.55167e-244	4.5222e-243	K15198|1|8e-06|52.8|act:ACLA_096080|transcription factor TFIIIB component B''	-	-	-	gi|591474059|gb|EXM05271.1|/0/hypothetical protein FOIG_05245 [Fusarium oxysporum f. sp. cubense tropical race 4 54006]
FOIG_04256	927	222	18	36.77	2.82	-3.70476	Down	9.46906e-49	7.55548e-48	K00799|1|2e-149|528|fgr:FG04212.1|glutathione S-transferase [EC:2.5.1.18]	GO:0005737//cytoplasm	GO:0004364//glutathione transferase activity	GO:0008152//metabolic process	gi|591474579|gb|EXM05768.1|/0/glutathione S-transferase [Fusarium oxysporum f. sp. cubense tropical race 4 54006]
FOIG_05040	2064	603	49	43.52	3.34	-3.70376	Down	1.18535e-129	2.07188e-128	K01194|1|0.0|1219|fgr:FG05622.1|alpha,alpha-trehalase [EC:3.2.1.28]	-	GO:0004555//alpha,alpha-trehalase activity	GO:0005991//trehalose metabolic process	gi|475672958|gb|EMT70081.1|/0/Trehalase [Fusarium oxysporum f. sp. cubense race 4]
FOIG_02062	972	10240	833	1613.47	123.93	-3.70257	Down	0	0	K00616|1|4e-170|597|fgr:FG08723.1|transaldolase [EC:2.2.1.2]	GO:0005634//nucleus;GO:0005737//cytoplasm	GO:0004801//sedoheptulose-7-phosphate:D-glyceraldehyde-3-phosphate glyceronetransferase activity	GO:0006098//pentose-phosphate shunt	gi|591477995|gb|EXM09116.1|/6.41875e-178/transaldolase [Fusarium oxysporum f. sp. cubense tropical race 4 54006]
FOIG_01885	996	49	4	7.53	0.58	-3.69853	Down	9.89062e-12	3.21037e-11	K03119|1|2e-65|249|afm:AFUA_3G07960|taurine dioxygenase [EC:1.14.11.17]	-	GO:0016491//oxidoreductase activity	GO:0055114//oxidation-reduction process	gi|591477715|gb|EXM08836.1|/0/hypothetical protein FOIG_01885 [Fusarium oxysporum f. sp. cubense tropical race 4 54006]
FOIG_07359	2028	846	69	62.08	4.79	-3.69603	Down	5.3574e-181	1.22623e-179	K17768|1|2e-13|77.4|pbl:PAAG_03418|mitochondrial import receptor subunit TOM70	-	-	-	gi|591470621|gb|EXM01925.1|/0/hypothetical protein FOIG_07359 [Fusarium oxysporum f. sp. cubense tropical race 4 54006]
FOIG_05960	1111.83	91	7	11.65	0.9	-3.69426	Down	4.23146e-21	1.92359e-20	K14264|1|2e-14|80.5|pno:SNOG_07678|kynurenine aminotransferase [EC:2.6.1.7]	-	GO:0016788//hydrolase activity, acting on ester bonds;GO:0030170//pyridoxal phosphate binding	GO:0006505//GPI anchor metabolic process;GO:0006886//intracellular protein transport;GO:0009058//biosynthetic process	gi|591471785|gb|EXM03045.1|/0/hypothetical protein FOIG_05960 [Fusarium oxysporum f. sp. cubense tropical race 4 54006]
FOIG_12934	348	73	6	35.51	2.76	-3.68549	Down	7.38464e-17	2.9241e-16	-	-	-	-	gi|591462884|gb|EXL94396.1|/2.23846e-60/hypothetical protein FOIG_12934 [Fusarium oxysporum f. sp. cubense tropical race 4 54006]
FOIG_04569	693	2011	167	457.38	35.61	-3.68304	Down	0	0	K04564|1|3e-127|453|fgr:FG04454.1|superoxide dismutase, Fe-Mn family [EC:1.15.1.1]	-	GO:0004784//superoxide dismutase activity;GO:0046872//metal ion binding	GO:0019430//removal of superoxide radicals;GO:0055114//oxidation-reduction process	gi|587662348|gb|EWY84689.1|/6.71434e-101/Fe-Mn family superoxide dismutase [Fusarium oxysporum FOSC 3-a]
FOIG_01366	569.84	3882	334	1130.59	88.06	-3.68245	Down	0	0	K06666|1|4e-06|50.8|cot:CORT_0B10590|glucose repression regulatory protein TUP1;K17095|2|5e-06|50.4|tml:GSTUM_00004012001|annexin A7/11;K11397|3|7e-06|50.1|mgr:MGG_06434|chromatin modification-related protein VID21	-	-	-	gi|591480803|gb|EXM11863.1|/1.81587e-91/hypothetical protein FOIG_01366 [Fusarium oxysporum f. sp. cubense tropical race 4 54006]
FOIG_04206	1314	48	4	5.52	0.43	-3.68226	Down	1.88858e-11	6.04733e-11	-	-	GO:0016787//hydrolase activity	GO:0006629//lipid metabolic process	gi|475668200|gb|EMT65988.1|/0/hypothetical protein FOC4_g10008105 [Fusarium oxysporum f. sp. cubense race 4]
FOIG_07463	619	85	7	21.69	1.69	-3.68193	Down	2.06284e-19	8.89543e-19	-	-	-	-	gi|591469155|gb|EXM00482.1|/1.28898e-111/hypothetical protein FOIG_07463, partial [Fusarium oxysporum f. sp. cubense tropical race 4 54006]
FOIG_16679	1182	24	2	3.08	0.24	-3.68182	Down	2.87434e-06	6.8884e-06	-	-	-	-	gi|591458304|gb|EXL90055.1|/0/hypothetical protein FOIG_16679 [Fusarium oxysporum f. sp. cubense tropical race 4 54006]
FOIG_11811	1218	387	32	48.15	3.76	-3.67873	Down	2.45062e-83	2.95708e-82	K01974|1|0.0|668|fgr:FG06400.1|RNA 3'-terminal phosphate cyclase (ATP) [EC:6.5.1.4]	-	GO:0003824//catalytic activity	GO:0006396//RNA processing	gi|475662490|gb|EMT60286.1|/0/RNA 3'-terminal phosphate cyclase [Fusarium oxysporum f. sp. cubense race 4]
FOIG_15664	908	72	6	12.19	0.96	-3.66652	Down	1.40802e-16	5.50716e-16	K13704|1|4e-15|81.6|val:VDBG_07847|abhydrolase domain-containing protein 12 [EC:3.1.1.23]	-	-	-	gi|475676897|gb|EMT73919.1|/1.15542e-178/hypothetical protein FOC4_g10002959 [Fusarium oxysporum f. sp. cubense race 4]
FOIG_04058	1701	36	3	3.17	0.25	-3.66448	Down	7.18494e-09	2.03241e-08	-	-	-	-	gi|475668053|gb|EMT65841.1|/0/Tripeptidyl aminopeptidase [Fusarium oxysporum f. sp. cubense race 4]
FOIG_01945	804	48	4	9.25	0.73	-3.66348	Down	1.88858e-11	6.04874e-11	K07025|1|2e-95|348|nhe:NECHADRAFT_36336|putative hydrolase of the HAD superfamily	-	GO:0016787//hydrolase activity	GO:0008152//metabolic process	gi|591477788|gb|EXM08909.1|/7.7226e-149/hydrolase-the HAD superfamily protein [Fusarium oxysporum f. sp. cubense tropical race 4 54006]
FOIG_00953	480	24	2	8.1	0.64	-3.66178	Down	2.87434e-06	6.8896e-06	-	-	-	-	gi|475664215|gb|EMT62010.1|/3.52457e-86/hypothetical protein FOC4_g10015087 [Fusarium oxysporum f. sp. cubense race 4]
FOIG_12755	1050	60	5	8.72	0.69	-3.65966	Down	5.1089e-14	1.82162e-13	K03392|1|4e-10|65.5|aor:AOR_1_112134|aminocarboxymuconate-semialdehyde decarboxylase [EC:4.1.1.45]	-	GO:0003824//catalytic activity	GO:0008152//metabolic process	gi|475677375|gb|EMT74385.1|/0/2-amino-3-carboxymuconate-6-semialdehyde decarboxylase [Fusarium oxysporum f. sp. cubense race 4]
FOIG_13182	1908	95	8	7.43	0.59	-3.65458	Down	2.11018e-21	9.68233e-21	K01887|1|0.0|965|nhe:NECHADRAFT_31699|arginyl-tRNA synthetase [EC:6.1.1.19]	GO:0005737//cytoplasm	GO:0004814//arginine-tRNA ligase activity;GO:0005524//ATP binding	GO:0006420//arginyl-tRNA aminoacylation	gi|591462386|gb|EXL93911.1|/0/arginyl-tRNA synthetase [Fusarium oxysporum f. sp. cubense tropical race 4 54006]
FOIG_05293	2271	45838.8	3856	3000.21	238.3	-3.65421	Down	0	0	K01178|1|2e-23|110|sce:YIR019C|glucoamylase [EC:3.2.1.3];K01183|5|2e-18|94.7|spo:SPAPB1E7.04c|chitinase [EC:3.2.1.14]	-	-	-	gi|591472344|gb|EXM03583.1|/0/hypothetical protein FOIG_05293 [Fusarium oxysporum f. sp. cubense tropical race 4 54006]
FOIG_04716	1359	35	3	3.89	0.31	-3.64943	Down	1.37129e-08	3.82936e-08	-	-	-	-	gi|475676573|gb|EMT73599.1|/0/hypothetical protein FOC4_g10002088 [Fusarium oxysporum f. sp. cubense race 4]
FOIG_09979	546	367	31	107.39	8.57	-3.64742	Down	1.41323e-78	1.62817e-77	-	-	-	-	gi|475671523|gb|EMT68802.1|/7.72676e-98/hypothetical protein FOC4_g10004890 [Fusarium oxysporum f. sp. cubense race 4]
FOIG_04082	249	130	11	94.53	7.55	-3.64622	Down	9.34672e-29	5.18232e-28	-	-	-	-	gi|517323640|emb|CCT73677.1|/1.47239e-40/uncharacterized protein FFUJ_09510 [Fusarium fujikuroi IMI 58289]
FOIG_13801	246	59	5	43.56	3.49	-3.64171	Down	9.73534e-14	3.43471e-13	-	-	-	-	gi|591461601|gb|EXL93153.1|/6.40265e-44/hypothetical protein FOIG_13801 [Fusarium oxysporum f. sp. cubense tropical race 4 54006]
FOIG_01316	450	106	9	38.44	3.08	-3.64161	Down	1.13989e-23	5.54857e-23	-	-	-	-	gi|591480733|gb|EXM11793.1|/1.89026e-88/hypothetical protein FOIG_01316 [Fusarium oxysporum f. sp. cubense tropical race 4 54006]
FOIG_02474	3802	283	24	10.97	0.88	-3.63992	Down	7.2001e-61	6.76534e-60	-	-	-	-	gi|475675730|gb|EMT72793.1|/0/hypothetical protein FOC4_g10004276 [Fusarium oxysporum f. sp. cubense race 4]
FOIG_07133	933	59	5	9.71	0.78	-3.63793	Down	9.73534e-14	3.43383e-13	K08876|1|6e-90|330|ure:UREG_05797|SCY1-like protein 1;K00059|2|9e-40|163|fgr:FG03438.1|3-oxoacyl-[acyl-carrier protein] reductase [EC:1.1.1.100]	-	GO:0016491//oxidoreductase activity	GO:0055114//oxidation-reduction process	gi|475665805|gb|EMT63597.1|/1.13836e-176/3-oxoacyl-[acyl-carrier-protein] reductase FabG [Fusarium oxysporum f. sp. cubense race 4]
FOIG_12645	408	47	4	19.04	1.53	-3.63743	Down	3.60096e-11	1.13847e-10	K06929|1|7e-07|41.2|uma:UM01771.1|	-	GO:0048037//cofactor binding	-	gi|591462943|gb|EXL94449.1|/1.23928e-71/hypothetical protein FOIG_12645 [Fusarium oxysporum f. sp. cubense tropical race 4 54006]
FOIG_11045	1614	423	36	39.31	3.16	-3.6369	Down	4.20386e-90	5.4401e-89	K01062|1|0.0|854|fgr:FG00194.1|platelet-activating factor acetylhydrolase [EC:3.1.1.47]	-	GO:0003847//1-alkyl-2-acetylglycerophosphocholine esterase activity	GO:0016042//lipid catabolic process	gi|591465241|gb|EXL96676.1|/0/hypothetical protein FOIG_11045 [Fusarium oxysporum f. sp. cubense tropical race 4 54006]
FOIG_01693	1047	35	3	5.1	0.41	-3.6368	Down	1.37129e-08	3.82858e-08	-	-	GO:0004672//protein kinase activity;GO:0005524//ATP binding	GO:0006468//protein phosphorylation	gi|591477496|gb|EXM08617.1|/0/hypothetical protein FOIG_01693 [Fusarium oxysporum f. sp. cubense tropical race 4 54006]
FOIG_12399	681	47	4	10.82	0.87	-3.63654	Down	3.60096e-11	1.13795e-10	K02865|1|1e-16|85.9|abe:ARB_03666|large subunit ribosomal protein L10Ae	-	GO:0008080//N-acetyltransferase activity	GO:0008152//metabolic process	gi|475663140|gb|EMT60936.1|/1.35357e-126/hypothetical protein FOC4_g10012224 [Fusarium oxysporum f. sp. cubense race 4]
FOIG_10481	1197	153	13	19.38	1.56	-3.63495	Down	1.48061e-33	9.01606e-33	-	-	-	-	gi|591466030|gb|EXL97444.1|/0/hypothetical protein FOIG_10481 [Fusarium oxysporum f. sp. cubense tropical race 4 54006]
FOIG_14347	1620	1054	90	97.57	7.87	-3.632	Down	9.71084e-222	2.60394e-220	-	-	-	-	gi|591461034|gb|EXL92607.1|/0/hypothetical protein FOIG_14347 [Fusarium oxysporum f. sp. cubense tropical race 4 54006]
FOIG_09759	1092	233	20	32.49	2.63	-3.62686	Down	3.46936e-50	2.81561e-49	K03036|1|6e-09|61.6|afv:AFLA_127260|26S proteasome regulatory subunit N6	GO:0005634//nucleus	GO:0000981//sequence-specific DNA binding RNA polymerase II transcription factor activity;GO:0008270//zinc ion binding	GO:0006357//regulation of transcription from RNA polymerase II promoter	gi|591466812|gb|EXL98205.1|/0/hypothetical protein FOIG_09759 [Fusarium oxysporum f. sp. cubense tropical race 4 54006]
FOIG_13718	1476	23	2	2.34	0.19	-3.62244	Down	5.49592e-06	1.29057e-05	K13289|1|2e-63|243|spo:SPAC19G12.10c|cathepsin A (carboxypeptidase C) [EC:3.4.16.5]	-	GO:0004185//serine-type carboxypeptidase activity	GO:0006508//proteolysis	gi|591461758|gb|EXL93305.1|/0/hypothetical protein FOIG_13718 [Fusarium oxysporum f. sp. cubense tropical race 4 54006]
FOIG_09103	1476	35	3	3.57	0.29	-3.6218	Down	1.37129e-08	3.8278e-08	K00128|1|0.0|749|nhe:NECHADRAFT_94699|aldehyde dehydrogenase (NAD+) [EC:1.2.1.3]	-	GO:0016620//oxidoreductase activity, acting on the aldehyde or oxo group of donors, NAD or NADP as acceptor	GO:0055114//oxidation-reduction process	gi|475673333|gb|EMT70444.1|/0/Aldehyde dehydrogenase [Fusarium oxysporum f. sp. cubense race 4]
FOIG_12681	1647	23	2	2.09	0.17	-3.6199	Down	5.49592e-06	1.29035e-05	-	-	-	-	gi|591462981|gb|EXL94487.1|/0/hypothetical protein FOIG_12681 [Fusarium oxysporum f. sp. cubense tropical race 4 54006]
FOIG_13493	603	24	2	6.14	0.5	-3.61824	Down	2.87434e-06	6.8872e-06	-	-	GO:0008080//N-acetyltransferase activity	GO:0008152//metabolic process	gi|591462110|gb|EXL93647.1|/1.95636e-117/hypothetical protein FOIG_13493 [Fusarium oxysporum f. sp. cubense tropical race 4 54006]
FOIG_08717	1482	23	2	2.33	0.19	-3.61626	Down	5.49592e-06	1.29124e-05	-	GO:0005634//nucleus	GO:0000981//sequence-specific DNA binding RNA polymerase II transcription factor activity;GO:0003677//DNA binding;GO:0008270//zinc ion binding	GO:0006357//regulation of transcription from RNA polymerase II promoter	gi|591468337|gb|EXL99698.1|/0/hypothetical protein FOIG_08717 [Fusarium oxysporum f. sp. cubense tropical race 4 54006]
FOIG_10712	1101	92	8	12.72	1.04	-3.61244	Down	1.4492e-20	6.47458e-20	K01076|1|3e-21|102|afm:AFUA_1G12060|[EC:3.1.2.-]	-	GO:0047617//acyl-CoA hydrolase activity	GO:0006637//acyl-CoA metabolic process	gi|475673788|gb|EMT70899.1|/0/hypothetical protein FOC4_g10009373 [Fusarium oxysporum f. sp. cubense race 4]
FOIG_11968	741	219	19	46.03	3.77	-3.60994	Down	4.2572e-47	3.30672e-46	K15634|1|2e-132|471|fgr:FG08922.1|probable phosphoglycerate mutase [EC:5.4.2.12]	-	-	-	gi|591463980|gb|EXL95454.1|/4.44285e-145/2,3-bisphosphoglycerate-dependent phosphoglycerate mutase [Fusarium oxysporum f. sp. cubense tropical race 4 54006]
FOIG_13151	774	23	2	4.61	0.38	-3.6007	Down	5.49592e-06	1.2908e-05	-	-	-	-	gi|475663531|gb|EMT61326.1|/1.78353e-147/hypothetical protein FOC4_g10014380 [Fusarium oxysporum f. sp. cubense race 4]
FOIG_04885	242.72	168	15	128.77	10.63	-3.59858	Down	3.96332e-36	2.5299e-35	-	-	-	-	gi|587664939|gb|EWY87280.1|/6.36963e-52/hypothetical protein FOYG_11500 [Fusarium oxysporum FOSC 3-a]
FOIG_04602	1512	240	21	23.86	1.97	-3.59833	Down	2.50004e-51	2.05685e-50	K12604|1|4e-41|169|cci:CC1G_05143|CCR4-NOT transcription complex subunit 1;K08150|2|3e-39|162|pan:PODANSg6572|MFS transporter, SP family, solute carrier family 2 (myo-inositol transporter), member 13	GO:0016021//integral component of membrane	GO:0022891//substrate-specific transmembrane transporter activity	GO:0055085//transmembrane transport	gi|475664817|gb|EMT62611.1|/0/hypothetical protein FOC4_g10006235 [Fusarium oxysporum f. sp. cubense race 4]
FOIG_15589	2808	23	2	1.21	0.1	-3.59694	Down	5.49592e-06	1.29102e-05	-	-	-	-	gi|591459554|gb|EXL91183.1|/0/hypothetical protein FOIG_15589 [Fusarium oxysporum f. sp. cubense tropical race 4 54006]
FOIG_08082	1562.17	408	35	38.46	3.18	-3.59626	Down	9.6875e-87	1.21922e-85	K10866|1|3e-08|60.1|fgr:FG00711.1|DNA repair protein RAD50 [EC:3.6.-.-];K08157|2|3e-07|57.0|cot:CORT_0H00700|MFS transporter, DHA1 family, multidrug resistance protein	GO:0016021//integral component of membrane	-	GO:0055085//transmembrane transport	gi|591468663|gb|EXM00007.1|/0/hypothetical protein FOIG_08082, partial [Fusarium oxysporum f. sp. cubense tropical race 4 54006]
FOIG_00973	1113	23	2	3.14	0.26	-3.59418	Down	5.49592e-06	1.29146e-05	-	-	GO:0016874//ligase activity	GO:0008152//metabolic process	gi|591480114|gb|EXM11174.1|/0/DRB0094 family RNA ligase [Fusarium oxysporum f. sp. cubense tropical race 4 54006]
FOIG_02089	1629	1049	92	96.56	8	-3.59335	Down	9.84426e-219	2.61424e-217	K01638|1|0.0|1076|fgr:FG08700.1|malate synthase [EC:2.3.3.9]	GO:0005737//cytoplasm	GO:0004474//malate synthase activity	GO:0006097//glyoxylate cycle;GO:0006099//tricarboxylic acid cycle	gi|591478034|gb|EXM09155.1|/0/malate synthase, glyoxysomal [Fusarium oxysporum f. sp. cubense tropical race 4 54006]
FOIG_05213	603	34	3	8.93	0.74	-3.59306	Down	2.61204e-08	7.1719e-08	K06910|1|8e-98|355|nhe:NECHADRAFT_95580|	-	-	-	gi|475673134|gb|EMT70257.1|/4.65647e-119/hypothetical protein FOC4_g10008703 [Fusarium oxysporum f. sp. cubense race 4]
FOIG_02045	1527	1331	117	130.97	10.87	-3.59081	Down	7.95278e-277	2.57408e-275	K01372|1|0.0|904|fgr:FG08736.1|bleomycin hydrolase [EC:3.4.22.40]	-	GO:0004197//cysteine-type endopeptidase activity	GO:0006508//proteolysis	gi|591477945|gb|EXM09066.1|/0/bleomycin hydrolase [Fusarium oxysporum f. sp. cubense tropical race 4 54006]
FOIG_02886	1371	3340	321	401.13	33.34	-3.58874	Down	0	0	K00262|1|0.0|873|fgr:FG07174.1|glutamate dehydrogenase (NADP+) [EC:1.4.1.4]	GO:0005634//nucleus;GO:0005739//mitochondrion	GO:0004354//glutamate dehydrogenase (NADP+) activity	GO:0006537//glutamate biosynthetic process;GO:0019676//ammonia assimilation cycle;GO:0055114//oxidation-reduction process	gi|587698692|gb|EWZ45297.1|/0/NADP-specific glutamate dehydrogenase [Fusarium oxysporum Fo47]
FOIG_03758	672	34	3	7.94	0.66	-3.5886	Down	2.61204e-08	7.17047e-08	-	-	-	-	gi|475670751|gb|EMT68104.1|/4.98926e-126/hypothetical protein FOC4_g10012509 [Fusarium oxysporum f. sp. cubense race 4]
FOIG_09745	1512	46	4	4.57	0.38	-3.58812	Down	6.85568e-11	2.1448e-10	K00309|1|2e-68|259|afm:AFUA_7G01560|[EC:1.5.3.-]	-	GO:0008762//UDP-N-acetylmuramate dehydrogenase activity;GO:0050660//flavin adenine dinucleotide binding	GO:0055114//oxidation-reduction process	gi|475674965|gb|EMT72045.1|/0/6-hydroxy-D-nicotine oxidase [Fusarium oxysporum f. sp. cubense race 4]
FOIG_09108	1188	79	7	10.09	0.84	-3.58639	Down	9.7548e-18	3.99723e-17	-	-	GO:0008237//metallopeptidase activity	GO:0006508//proteolysis	gi|591467874|gb|EXL99245.1|/0/hypothetical protein FOIG_09108 [Fusarium oxysporum f. sp. cubense tropical race 4 54006]
FOIG_06991	954	272	24	43.71	3.64	-3.58595	Down	8.22148e-58	7.41604e-57	K01647|1|4e-11|68.6|ani:AN7593.2|citrate synthase [EC:2.3.3.1];K10256|2|5e-11|68.2|pno:SNOG_01362|omega-6 fatty acid desaturase (delta-12 desaturase) [EC:1.14.19.-];K00492|3|2e-10|66.6|afv:AFLA_131810|[EC:1.14.13.-];K08157|4|1e-08|60.5|ppa:PAS_chr1-4_0194|MFS transporter, DHA1 family, multidrug resistance protein	GO:0016021//integral component of membrane	-	GO:0055085//transmembrane transport	gi|591503015|gb|EXM32360.1|/0/hypothetical protein FOTG_02756 [Fusarium oxysporum f. sp. vasinfectum 25433]
FOIG_08143	402	204	18	84.05	7	-3.58582	Down	9.89054e-44	7.23693e-43	K06965|1|3e-11|66.6|ztr:MYCGRDRAFT_106782|protein pelota;K00274|2|1e-06|51.2|ztr:MYCGRDRAFT_88816|monoamine oxidase [EC:1.4.3.4]	-	-	-	gi|342883808|gb|EGU84230.1|/1.79966e-70/hypothetical protein FOXB_05187 [Fusarium oxysporum Fo5176]
FOIG_09465	2097	22	2	1.56	0.13	-3.58496	Down	1.04787e-05	2.40965e-05	K00688|1|1e-21|104|pno:SNOG_13460|starch phosphorylase [EC:2.4.1.1]	-	-	-	gi|475665248|gb|EMT63040.1|/0/Heterokaryon incompatibility protein 6, OR allele [Fusarium oxysporum f. sp. cubense race 4]
FOIG_11914	1287	158	14	18.56	1.55	-3.58186	Down	3.79864e-34	2.33486e-33	K13704|1|1e-149|529|ttt:THITE_2109089|abhydrolase domain-containing protein 12 [EC:3.1.1.23]	-	-	-	gi|591463898|gb|EXL95372.1|/0/hypothetical protein FOIG_11914 [Fusarium oxysporum f. sp. cubense tropical race 4 54006]
FOIG_04680	273	1661	147	1078.41	90.12	-3.58091	Down	0	0	-	-	-	-	gi|475676612|gb|EMT73638.1|/3.11714e-46/hypothetical protein FOC4_g10002128 [Fusarium oxysporum f. sp. cubense race 4]
FOIG_16460	1164	468	43	63.39	5.3	-3.58019	Down	5.51576e-97	7.66412e-96	K11517|1|2e-103|375|aor:AOR_1_1322014|(S)-2-hydroxy-acid oxidase [EC:1.1.3.15]	-	GO:0010181//FMN binding;GO:0016491//oxidoreductase activity	GO:0055114//oxidation-reduction process	gi|591458606|gb|EXL90303.1|/0/hypothetical protein FOIG_16460 [Fusarium oxysporum f. sp. cubense tropical race 4 54006]
FOIG_04501	1905	113	10	8.85	0.74	-3.58008	Down	8.02668e-25	4.04007e-24	K05283|1|8e-08|58.9|ure:UREG_07119|phosphatidylinositol glycan, class W [EC:2.3.-.-];K11294|2|2e-07|57.8|spo:SPAC140.02|nucleolin;K09527|5|5e-07|56.2|fgr:FG06678.1|DnaJ homolog subfamily C member 7	-	-	-	gi|591474924|gb|EXM06113.1|/0/hypothetical protein FOIG_04501 [Fusarium oxysporum f. sp. cubense tropical race 4 54006]
FOIG_15347	822	68	6	12.79	1.07	-3.57933	Down	1.84194e-15	6.91719e-15	-	-	-	-	gi|475665089|gb|EMT62882.1|/1.41914e-153/hypothetical protein FOC4_g10001079 [Fusarium oxysporum f. sp. cubense race 4]
FOIG_14943	2577	56	5	3.22	0.27	-3.57603	Down	6.68618e-13	2.28283e-12	K00688|1|5e-12|73.6|pno:SNOG_13460|starch phosphorylase [EC:2.4.1.1]	-	-	-	gi|591460233|gb|EXL91833.1|/0/hypothetical protein FOIG_14943 [Fusarium oxysporum f. sp. cubense tropical race 4 54006]
FOIG_07561	1434	101	9	10.61	0.89	-3.57548	Down	2.80786e-22	1.31691e-21	-	-	-	-	gi|475676367|gb|EMT73401.1|/0/Putative protein ybiU [Fusarium oxysporum f. sp. cubense race 4]
FOIG_12764	1203	34	3	4.28	0.36	-3.57154	Down	2.61204e-08	7.17333e-08	K17979|1|1e-44|180|uma:UM01256.1|mitochondrial distribution and morphology protein 31;K04487|2|4e-07|55.8|pbl:PAAG_05851|cysteine desulfurase [EC:2.8.1.7]	-	GO:0003824//catalytic activity;GO:0030170//pyridoxal phosphate binding	GO:0008152//metabolic process	gi|591463063|gb|EXL94569.1|/0/hypothetical protein FOIG_12764 [Fusarium oxysporum f. sp. cubense tropical race 4 54006]
FOIG_04364	2040	302	27	22.06	1.86	-3.56806	Down	9.73712e-64	9.45931e-63	K00111|1|0.0|1253|nhe:NECHADRAFT_71267|glycerol-3-phosphate dehydrogenase [EC:1.1.5.3]	GO:0009331//glycerol-3-phosphate dehydrogenase complex	GO:0052591//sn-glycerol-3-phosphate:ubiquinone-8 oxidoreductase activity	GO:0006072//glycerol-3-phosphate metabolic process;GO:0055114//oxidation-reduction process	gi|475664573|gb|EMT62367.1|/0/Glycerol-3-phosphate dehydrogenase, mitochondrial [Fusarium oxysporum f. sp. cubense race 4]
FOIG_05128	1314	6491	580	746.25	62.96	-3.56715	Down	0	0	K00819|1|0.0|853|fgr:FG05546.1|ornithine--oxo-acid transaminase [EC:2.6.1.13]	GO:0005634//nucleus;GO:0005829//cytosol	GO:0004587//ornithine-oxo-acid transaminase activity;GO:0030170//pyridoxal phosphate binding	GO:0006591//ornithine metabolic process	gi|475673045|gb|EMT70168.1|/0/Ornithine aminotransferase [Fusarium oxysporum f. sp. cubense race 4]
FOIG_14216	1551	170	18	19.55	1.65	-3.56663	Down	2.0782e-34	1.28254e-33	K10437|1|0.0|900|nhe:NECHADRAFT_102133|phenylacetate 2-hydroxylase [EC:1.14.13.-]	-	GO:0004497//monooxygenase activity;GO:0005506//iron ion binding;GO:0016705//oxidoreductase activity, acting on paired donors, with incorporation or reduction of molecular oxygen;GO:0020037//heme binding	GO:0055114//oxidation-reduction process	gi|591461162|gb|EXL92730.1|/0/phenylacetate 2-hydroxylase [Fusarium oxysporum f. sp. cubense tropical race 4 54006]
FOIG_05334	507	402	36	127.65	10.79	-3.56443	Down	2.83202e-84	3.45672e-83	-	-	GO:0008270//zinc ion binding	-	gi|591472398|gb|EXM03637.1|/4.08287e-97/hypothetical protein FOIG_05334 [Fusarium oxysporum f. sp. cubense tropical race 4 54006]
FOIG_14581	690	156	14	35.39	3	-3.56031	Down	1.36125e-33	8.29291e-33	-	-	GO:0008168//methyltransferase activity	GO:0032259//methylation	gi|591460794|gb|EXL92378.1|/1.20304e-130/hypothetical protein FOIG_14581 [Fusarium oxysporum f. sp. cubense tropical race 4 54006]
FOIG_12557	564	1044	94	294.82	25.06	-3.55638	Down	9.40646e-216	2.45532e-214	-	-	-	-	gi|591463212|gb|EXL94711.1|/8.78228e-111/hypothetical protein FOIG_12557 [Fusarium oxysporum f. sp. cubense tropical race 4 54006]
FOIG_14725	1002	111	10	16.94	1.44	-3.55629	Down	2.87878e-24	1.4255e-23	K12584|1|3e-54|212|ure:UREG_00738|scavenger mRNA-decapping enzyme DcpS [EC:3.-.-.-]	-	-	-	gi|475673931|gb|EMT71037.1|/0/Phosphoethanolamine N-methyltransferase 3 [Fusarium oxysporum f. sp. cubense race 4]
FOIG_06147	1434	56	5	5.88	0.5	-3.55582	Down	6.68618e-13	2.28226e-12	K01175|1|4e-98|358|afm:AFUA_3G11560|[EC:3.1.-.-];K01066|2|8e-23|108|afm:AFUA_6G09520|esterase / lipase [EC:3.1.1.-];K01046|3|7e-14|78.6|afm:AFUA_5G03770|triacylglycerol lipase [EC:3.1.1.3];K12389|4|3e-10|66.6|ure:UREG_06415|battenin	-	GO:0016787//hydrolase activity	GO:0008152//metabolic process	gi|591472035|gb|EXM03295.1|/0/hypothetical protein FOIG_06147 [Fusarium oxysporum f. sp. cubense tropical race 4 54006]
FOIG_08926	1038	311	28	45.73	3.89	-3.5553	Down	1.94859e-65	1.93677e-64	K00118|1|9e-84|310|mgr:MGG_08115|glucose-fructose oxidoreductase [EC:1.1.99.28];K00540|3|5e-10|65.1|mgr:MGG_05346|[EC:1.-.-.-]	-	GO:0016491//oxidoreductase activity	GO:0055114//oxidation-reduction process	gi|587691894|gb|EWZ38499.1|/0/glucose-fructose oxidoreductase [Fusarium oxysporum Fo47]
FOIG_05048	1005	44	4	6.69	0.57	-3.55297	Down	2.47312e-10	7.53828e-10	K00058|1|4e-117|421|afm:AFUA_4G11840|D-3-phosphoglycerate dehydrogenase [EC:1.1.1.95];K00090|3|3e-71|268|pic:PICST_31562|gluconate 2-dehydrogenase [EC:1.1.1.215];K00100|4|8e-40|164|afm:AFUA_2G01280|[EC:1.1.1.-]	-	GO:0016616//oxidoreductase activity, acting on the CH-OH group of donors, NAD or NADP as acceptor;GO:0051287//NAD binding	GO:0055114//oxidation-reduction process	gi|587664710|gb|EWY87051.1|/0/D-3-phosphoglycerate dehydrogenase [Fusarium oxysporum FOSC 3-a]
FOIG_14468	1368	354	32	39.03	3.33	-3.55099	Down	3.63436e-74	4.00274e-73	K00749|1|4e-13|75.9|aje:HCAG_07105|alpha-1,3-glucan synthase [EC:2.4.1.183];K01175|2|9e-08|58.2|afm:AFUA_3G05800|[EC:3.1.-.-]	-	GO:0004064//arylesterase activity	GO:0008152//metabolic process	gi|591460941|gb|EXL92518.1|/0/hypothetical protein FOIG_14468 [Fusarium oxysporum f. sp. cubense tropical race 4 54006]
FOIG_06108	2415	122	11	7.5	0.64	-3.55075	Down	1.56597e-26	8.2282e-26	K01811|1|2e-32|141|val:VDBG_02045|alpha-D-xyloside xylohydrolase [EC:3.2.1.177]	-	GO:0004553//hydrolase activity, hydrolyzing O-glycosyl compounds	GO:0005975//carbohydrate metabolic process	gi|591471983|gb|EXM03243.1|/0/hypothetical protein FOIG_06108 [Fusarium oxysporum f. sp. cubense tropical race 4 54006]
FOIG_08594	1350	22	2	2.46	0.21	-3.5502	Down	1.04787e-05	2.40924e-05	K08282|1|9e-56|217|afm:AFUA_5G06730|non-specific serine/threonine protein kinase [EC:2.7.11.1];K08832|2|6e-50|198|ttt:THITE_2106359|serine/threonine-protein kinase SRPK3 [EC:2.7.11.1];K14834|5|3e-47|189|pno:SNOG_16412|nucleolar complex protein 3	-	GO:0004674//protein serine/threonine kinase activity;GO:0005524//ATP binding	GO:0006468//protein phosphorylation	gi|591468195|gb|EXL99556.1|/0/CMGC/SRPK protein kinase [Fusarium oxysporum f. sp. cubense tropical race 4 54006]
FOIG_01559	174	6863	622	7984.84	683.31	-3.54665	Down	0	0	-	-	-	-	gi|475663594|gb|EMT61389.1|/3.47671e-29/hypothetical protein FOC4_g10014447 [Fusarium oxysporum f. sp. cubense race 4]
FOIG_04062	2331	22	2	1.4	0.12	-3.54432	Down	1.04787e-05	2.41005e-05	K01529|1|8e-66|251|afm:AFUA_7G05752|[EC:3.6.1.-];K08955|2|7e-09|62.8|tre:TRIREDRAFT_62986|ATP-dependent metalloprotease [EC:3.4.24.-]	-	GO:0005524//ATP binding	-	gi|591474305|gb|EXM05494.1|/0/hypothetical protein FOIG_04062 [Fusarium oxysporum f. sp. cubense tropical race 4 54006]
FOIG_08699	828	35	3	6.16	0.53	-3.53887	Down	1.37129e-08	3.82703e-08	K10599|1|3e-36|152|mtm:MYCTH_107891|pre-mRNA-processing factor 19 [EC:6.3.2.19]	-	GO:0003824//catalytic activity	GO:0009058//biosynthetic process	gi|591468318|gb|EXL99679.1|/9.01238e-156/phenazine biosynthesis protein [Fusarium oxysporum f. sp. cubense tropical race 4 54006]
FOIG_00082	396	33	3	13.83	1.19	-3.53877	Down	4.96514e-08	1.34107e-07	K07443|1|1e-65|246|fgr:FG01689.1|methylated-DNA-protein-cysteine methyltransferase related protein	GO:0005622//intracellular	GO:0005085//guanyl-nucleotide exchange factor activity;GO:0008168//methyltransferase activity	GO:0006281//DNA repair;GO:0032259//methylation;GO:0043547//positive regulation of GTPase activity;GO:0051056//regulation of small GTPase mediated signal transduction	gi|475666966|gb|EMT64756.1|/8.67957e-73/Alkyltransferase-like protein 1 [Fusarium oxysporum f. sp. cubense race 4]
FOIG_06352	1395	56	4	4.76	0.41	-3.53727	Down	1.03048e-13	3.63003e-13	K00681|1|6e-07|55.8|aor:AOR_1_316174|gamma-glutamyltranspeptidase [EC:2.3.2.2];K09245|2|8e-07|55.5|clu:CLUG_05768|transcriptional activator protein UGA3;K17906|3|2e-06|54.3|ppa:PAS_chr1-3_0168|autophagy-related protein 2;K09243|4|2e-06|54.3|lth:KLTH0F08074g|transcriptional regulatory protein UME6	GO:0005634//nucleus	GO:0000981//sequence-specific DNA binding RNA polymerase II transcription factor activity;GO:0008270//zinc ion binding	GO:0006357//regulation of transcription from RNA polymerase II promoter	gi|591470754|gb|EXM02038.1|/0/hypothetical protein FOIG_06352 [Fusarium oxysporum f. sp. cubense tropical race 4 54006]
FOIG_06553	774	22	2	4.41	0.38	-3.53671	Down	1.04787e-05	2.40804e-05	K01624|1|1e-116|409|nhe:NECHADRAFT_50779|fructose-bisphosphate aldolase, class II [EC:4.1.2.13]	-	GO:0008270//zinc ion binding;GO:0016832//aldehyde-lyase activity	GO:0005975//carbohydrate metabolic process	gi|591471003|gb|EXM02287.1|/1.41317e-144/tagatose 1,6-diphosphate aldolase [Fusarium oxysporum f. sp. cubense tropical race 4 54006]
FOIG_09146	633	33	3	8.22	0.71	-3.53325	Down	4.96514e-08	1.34054e-07	-	-	-	-	gi|591467913|gb|EXL99284.1|/4.85976e-117/hypothetical protein FOIG_09146 [Fusarium oxysporum f. sp. cubense tropical race 4 54006]
FOIG_05948	1695	55	5	4.86	0.42	-3.5325	Down	1.2676e-12	4.26542e-12	K10866|1|5e-62|238|nhe:NECHADRAFT_65858|DNA repair protein RAD50 [EC:3.6.-.-];K13095|3|2e-40|167|fgr:FG02080.1|splicing factor 1;K01952|4|2e-40|166|pno:SNOG_10851|phosphoribosylformylglycinamidine synthase [EC:6.3.5.3];K08197|5|9e-22|105|fgr:FG05848.1|MFS transporter, SIT family, siderophore-iron:H+ symporter	GO:0016021//integral component of membrane	-	GO:0055085//transmembrane transport	gi|591471769|gb|EXM03029.1|/0/hypothetical protein FOIG_05948 [Fusarium oxysporum f. sp. cubense tropical race 4 54006]
FOIG_03885	543	22	2	6.48	0.56	-3.5325	Down	1.04787e-05	2.40844e-05	-	-	-	-	gi|591476182|gb|EXM07354.1|/6.41342e-105/hypothetical protein FOIG_03885 [Fusarium oxysporum f. sp. cubense tropical race 4 54006]
FOIG_12779	657	98	9	23.44	2.03	-3.52942	Down	1.90245e-21	8.73793e-21	-	-	GO:0003676//nucleic acid binding	-	gi|475677398|gb|EMT74408.1|/1.12631e-127/hypothetical protein FOC4_g10002521 [Fusarium oxysporum f. sp. cubense race 4]
FOIG_08286	795	556	51	108.39	9.39	-3.52896	Down	5.63026e-115	8.88186e-114	-	-	-	-	gi|475662668|gb|EMT60464.1|/9.23501e-147/hypothetical protein FOC4_g10011735 [Fusarium oxysporum f. sp. cubense race 4]
FOIG_02887	1203	22	2	2.77	0.24	-3.52878	Down	1.04787e-05	2.40884e-05	K01796|1|0.0|681|fgr:FG07173.1|alpha-methylacyl-CoA racemase [EC:5.1.99.4]	-	GO:0003824//catalytic activity	GO:0008152//metabolic process	gi|591476878|gb|EXM08030.1|/0/alpha-methylacyl-CoA racemase [Fusarium oxysporum f. sp. cubense tropical race 4 54006]
FOIG_09853	3732	76	7	3	0.26	-3.52838	Down	6.62292e-17	2.62777e-16	K15503|1|9e-33|142|pte:PTT_08402|serine/threonine-protein phosphatase 6 regulatory ankyrin repeat subunit B;K06694|2|1e-10|69.3|pbl:PAAG_02907|26S proteasome non-ATPase regulatory subunit 10;K06867|3|2e-09|65.5|ago:AGOS_ADL244W|	-	-	-	gi|591466909|gb|EXL98302.1|/0/hypothetical protein FOIG_09853 [Fusarium oxysporum f. sp. cubense tropical race 4 54006]
[truncated: 1,348 more rows]

## Sheet: C-VS-C_6.GeneDiffExpFilter
geneID	geneLength	C-Expression	C_6-Expression	C-FPKM	C_6-FPKM	log2 Ratio(C_6/C)	Up-Down-Regulation(C_6/C)	P-value	FDR	KEGG Orthology	GO Component	GO Function	GO Process	Blast nr
[truncated: 1,691 more rows]

[truncated: 4 more sheets: C-VS-C_12.GeneDiffExpFilter, C-VS-T_1.5.GeneDiffExpFilter, C-VS-T_6.GeneDiffExpFilter, C-VS-T_12.GeneDiffExpFilter]
