# Supplementary material for: RNA Sequencing Reveals that Endoplasmic Reticulum Stress and Disruption of Membrane Integrity Underlie Dimethyl Trisulfide Toxicity against Fusarium oxysporum f. sp. cubense Tropical Race 4
Source: Front Microbiol. 2017 Jul 24;8:1365. doi: 10.3389/fmicb.2017.01365 (PMC5522862; doi:10.3389/fmicb.2017.01365)
Supplement: TABLE S3 — Significantly DEGs in control and DT-treated groups. [file Table_3.xlsx]

## Sheet: Oxidative phosphorylation
DEGs related to Oxidative phosphorylation ("-" indicated genes were not differently expressed)
	1.5-C	6-C	12-C	1.5-T	6-T	12-T
FOIG_00119	-	-	-	-	-	-2.81079
FOIG_00792	-	-	-	-	-	-2.94436
FOIG_00893	-	-	-	-	-	-3.02094
FOIG_01003	-	-	-	-	-2.19349	-3.67915
FOIG_01008	-	-	-	2.37979	2.02683	4.29415
FOIG_01072	-	-	-	-	-	-2.97186
FOIG_01146	-	-	-	-	-	-3.48908
FOIG_01214	-	-	-	-	-	-4.00791
FOIG_01296	-	-	-	-	-	-3.18798
FOIG_01306	-	-	-	-	-	-2.66894
FOIG_01508	-	-	-	-	-	-3.65775
FOIG_01515	-	-	-	-	-	-4.03814
FOIG_01529	-	-	-	-	-	-2.76787
FOIG_01993	-	-	-	-2.25452	-3.09512	-5.05294
FOIG_02514	-3.96083	-	-	-10.0901	-10.0901	-10.0901
FOIG_02567	-	-	-	-	-	-4.32755
FOIG_02794	-	-	-	-	-2.31282	-2.82758
FOIG_02806	-	-	-	-	-	-3.25877
FOIG_03092	-	-	-	-2.48069	-	-3.97979
FOIG_03139	-	-	-	-	-2.14001	-3.7921
FOIG_03308	-	-	-	-2.48661	-2.06046	-3.2242
FOIG_03342	-	-	-	-	-	-3.2808
FOIG_03607	-	-	-	-	-	-3.32868
FOIG_04344	-	-	-	-	-	-2.98444
FOIG_04382	-	-	-	-	-	-2.78727
FOIG_04385	-	-	-	-	-2.26992	-3.50954
FOIG_04582	-	-	-	-	-	-2.91093
FOIG_04814	-	-	-	-	-	-3.44907
FOIG_04835	-	-	-	-	-	-2.69912
FOIG_05054	-	-	-	-2.70104	-3.0838	-2.82693
FOIG_05105	-	-	-	-	-	-3.01752
FOIG_05215	-4.03119	-3.09303	-	-3.0464	-	-3.61363
FOIG_05492	-	-	-	-	-	-2.45243
FOIG_05858	-	-	-	-	-2.25179	-3.28875
FOIG_05922	-	-	-	-	-	-3.75481
FOIG_05966	-	-	-	-	-	2.12027
FOIG_06064	-	2.92258	-	-3.99367	-5.06767	-3.51859
FOIG_06117	-	-	-	-	-	-4.00729
FOIG_06654	-	-	-	-	-	-2.91644
FOIG_06678	-	-	-	-	-	-3.13138
FOIG_06708	-	-	-	-	-	-4.16212
FOIG_06713	-	-	-	-	-	-3.51859
FOIG_06824	-2.69302	-	3.13987	-2.35199	-9.92184	-9.92184
FOIG_06842	-	-	-	-	-	-2.5451
FOIG_06844	-	-	-	-	-	-2.43948
FOIG_06861	-	-	-	-	-2.42749	-3.90914
FOIG_06954	-	-	-	-	-	-2.96609
FOIG_07344	-	-	-	-	-	-3.42635
FOIG_07389	-2.54737	-	-	-	-	-3.53637
FOIG_07390	-	-	-	-	-	-3.93925
FOIG_07727	-	-	-	-	-	-3.62881
FOIG_08199	-	-	-	-	-	-4.25716
FOIG_08214	-	-	-	-	-	-2.77129
FOIG_08258	-	-	-	-	-	-3.47602
FOIG_08485	-4.64282	-	-	-5.07968	-5.24741	-14.7592
FOIG_08967	-	-	-	-	-	-3.92484
FOIG_09014	-5.75283	-4.45327	-	-5.06095	-2.7118	-3.83856
FOIG_09036	-	-	-	7.76774	5.67054	8.49639
FOIG_09177	-	-	-	-	-2.50943	-3.10296
FOIG_09181	-	-	-	-	-	-3.62028
FOIG_09191	-	-	-	-	-2.57241	-3.06982
FOIG_09486	-	-	-	-	-	2.84002
FOIG_09673	-2.08472	-	-	-3.86899	-5.45396	-11.3608
FOIG_10709	-	-	-	-	-2.53168	-4.66149
FOIG_10815	-	-	-	-	-	-3.04328
FOIG_10816	-	-	-	-	-	-2.54321
FOIG_10819	-5.52576	-2.7147	-	-	-	-3.85764
FOIG_11049	-	-	-	-	-	-4.09186
FOIG_11417	-2.87739	-4.95683	-	-3.01232	-	-5.29243
FOIG_11575	-6.76415	-2.45482	-	-5.79586	-5.73312	-14.6096
FOIG_11589	-	-	-	2.14492	2.15163	2.04755
FOIG_12018	-	-	-	-	-	-3.08417
FOIG_12169	-	-	-	-	-	-3.60065
FOIG_12208	-	-	-	-	-	-2.63324
FOIG_12233	-	-	-	-	-2.49428	-2.6991
FOIG_12380	-	-	-	-	-	-3.12052
FOIG_12634	-	-	-	-	-	-2.58881
FOIG_12873	-	-	-	-	-	-3.60672
FOIG_12998	-	-2.0289	-2.8586	-	-	-4.30117
FOIG_13041	-8.65881	-14.5657	-5.15631	-8.65881	-6.33688	-14.5657
FOIG_13165	-	-	-	-2.49752	-2.42554	-3.76112
FOIG_13354	-	-	-	-2.33571	-2.74691	-5.39461
FOIG_14007	-	-	-	-	-2.18057	-2.81444
FOIG_14420	-	-	-	-	-	-4.32434
FOIG_14761	-	-	-	-	-2.15396	-4.4667
FOIG_15278	-	-	-	-2.48699	-10.8533	-10.8533
FOIG_15882	-	-	-	-	-	-3.68448
FOIG_15889	-	-	-	-	-2.51609	-4.60137
FOIG_15896	-	-	-	-	-	-3.41705
FOIG_15920	-	-	-	-2.16678	-	-4.6081

## Sheet: Endocytosis
DEGs related to Endocytosis ("-" indicated genes were not differently expressed)
	1.5-C	6-C	12-C	1.5-T	6-T	12-T
FOIG_00054	-	-	-	-	-2.77309	-13.2243
FOIG_00069	-2.99882	-	-	-	3.49506	5.95249
FOIG_00154	-	-	-	-	2.82707	3.47535
FOIG_00262	-	-	-	-4.16887	-	-2.67349
FOIG_00325	-3.82517	-	-	-11.6707	-4.76377	-3.1008
FOIG_00370	-	-	-	-2.69342	-	-3.69749
FOIG_00405	-	-	-	-3.28383	-2.22626	-2.76348
FOIG_00414	-2.5145	2.36819	-	-2.32792	-	-2.18293
FOIG_00839	-	-	-	-	-	-2.89955
FOIG_00984	-	-	-	-	-	-2.78713
FOIG_01022	-	-	-	-2.39509	-4.24476	-3.02237
FOIG_01048	-	-	-	-3.60605	-2.49742	-4.45449
FOIG_01199	-2.45514	-	-	-5.14568	-4.36141	-5.06767
FOIG_01321	-	-	-	-	-	-4.26845
FOIG_01335	-	-	-	-	-	4.14624
FOIG_01350	-	-	-	-	-	11.9069
FOIG_02107	-	-	-	-	-2.78954	-3.69533
FOIG_02110	-	-	-	-	-2.06118	-2.84902
FOIG_02187	-	-	-	-	-	-4.26303
FOIG_02195	2.16714	2.46141	-	-3.43995	-	-2.76336
FOIG_02512	-	-	-	-	-2.67908	-12.4767
FOIG_02810	-	-	-	-	-3.49881	-3.24101
FOIG_02952	-	-	-	-	-	-4.11425
FOIG_03017	-	-	-	-2.52631	-3.32315	-2.21711
FOIG_03065	-2.73201	-	-	-2.48178	-	-5.23077
FOIG_03105	-	-	-	-	-2.06876	-5.34036
FOIG_03152	-	-	-	-	-	-3.26649
FOIG_03212	-	-	-	-	-	-2.82007
FOIG_03213	-	-	-	-	-	-3.20191
FOIG_03458	-	-	-	-	-	-2.52074
FOIG_03665	-	-	-	-	-	-2.0233
FOIG_03685	-	-	-	-2.77281	-	-3.93815
FOIG_04201	-	-	-	-	-	-4.56144
FOIG_04315	-	-	-	-	-	-3.64909
FOIG_04400	-	-	-	-	-2.03367	-3.33889
FOIG_04484	-	-	-	-	-	-4.27828
FOIG_04509	-	-	-	-	-	-4.01334
FOIG_04598	-	-	-	-	-	-2.75936
FOIG_05043	-	-	-	-2.31583	-	-4.03204
FOIG_05123	-	-	-	-	-	-2.09717
FOIG_05240	-	-	-	-	-	-3.34449
FOIG_05311	-	-	-	-2.67965	-	-2.24595
FOIG_05628	-	-	-	-2.5748	-	-4.61536
FOIG_05838	-	-	-	-	-	-2.69702
FOIG_05855	-	-	-	-	-	-3.43153
FOIG_05902	-	-	-	-3.71549	-	-3.64108
FOIG_05934	-	-	-	-2.67509	-2.83316	-2.6086
FOIG_06072	-	-	-	-2.36268	-2.30716	-3.89466
FOIG_06411	-	-	-	-	-	-3.89325
FOIG_06547	-	-	-	-	3.44225	2.29687
FOIG_06619	-2.7689	-	-	-4.99735	-4.01156	-3.32992
FOIG_06753	-	-	2.54441	-2.59444	-	-2.80211
FOIG_06841	-	-	-	-	2.2273	3.31104
FOIG_06929	-2.99354	-	-	-4.99354	-11.1228	-11.1228
FOIG_06995	-	-	-	-2.23119	-2.13396	-4.02283
FOIG_07069	-	-	-	-	-	-3.93052
FOIG_07146	-	-	-	-	-	-3.41547
FOIG_07188	-	-	-	-	-	-2.27396
FOIG_07205	-	-	-	-	-	-2.58146
FOIG_07443	-	-	-	-	-	16.0069
FOIG_07568	-	-	-	-	-	-2.12464
FOIG_07735	-	-	-	-	-	-2.16205
FOIG_07792	-	-	-	-	-	-3.54272
FOIG_07990	-	-	-	-	-	6.22497
FOIG_08054	-	-	-	-	-	-4.29762
FOIG_08115	-3.37995	-	-	-3.12488	-	-3.03641
FOIG_08326	-	-	-	2.23867	-	2.01758
FOIG_08361	-3.11013	-	-	-4.35114	-3.15236	-2.37178
FOIG_08831	-	-	-	-	-	-2.98796
FOIG_08958	-	-	-	-	-	-4.33888
FOIG_09062	-2.08449	-	-	-4.60051	-13.5663	-3.85205
FOIG_09273	-	-	-	-	-2.59376	-3.05816
FOIG_09696	-	-	-	-4.36727	-6.57238	-4.93495
FOIG_10688	-	-	-	-2.84439	-3.26907	-5.68089
FOIG_10900	-	-	-	-	-	-2.57126
FOIG_12196	-2.03862	-	-	-	-	-5.06116
FOIG_12631	-	-	-	-	-	2.86813
FOIG_12839	-	-	-	-2.23524	-	-5.72215
FOIG_12989	-	-	-	-	-	-3.72998
FOIG_13204	-	-	-	-2.47246	-	-3.39077
FOIG_13609	-	-	2.10131	-2.20282	-2.93074	-11.2527
FOIG_13924	-	-	-	-	-	-2.39025
FOIG_14002	-	-	-	-	-	-4.48938
FOIG_14749	-11.3608	-2.99452	-	-3.39506	-11.3608	-11.3608
FOIG_15739	-	-	-	-	-	12.7461
FOIG_15895	-	-	-	-	-	-5.70703
FOIG_16510	-2.39707	-2.62567	-	-2.53852	-5.21608	-6.86816
FOIG_16511	-	-	-	-	-	-12.4305

## Sheet: RNA degradation
DEGs related to RNA degradation ("-" indicated genes were not differently expressed)
	1.5-C	6-C	12-C	1.5-T	6-T	12-T
FOIG_00054	-	-	-	-	-2.77309	-13.2243
FOIG_00069	-2.99882	-	-	-	3.49506	5.95249
FOIG_00154	-	-	-	-	2.82707	3.47535
FOIG_00262	-	-	-	-4.16887	-	-2.67349
FOIG_00325	-3.82517	-	-	-11.6707	-4.76377	-3.1008
FOIG_00370	-	-	-	-2.69342	-	-3.69749
FOIG_00405	-	-	-	-3.28383	-2.22626	-2.76348
FOIG_00414	-2.5145	2.36819	-	-2.32792	-	-2.18293
FOIG_00839	-	-	-	-	-	-2.89955
FOIG_00984	-	-	-	-	-	-2.78713
FOIG_01022	-	-	-	-2.39509	-4.24476	-3.02237
FOIG_01048	-	-	-	-3.60605	-2.49742	-4.45449
FOIG_01199	-2.45514	-	-	-5.14568	-4.36141	-5.06767
FOIG_01321	-	-	-	-	-	-4.26845
FOIG_01335	-	-	-	-	-	4.14624
FOIG_01350	-	-	-	-	-	11.9069
FOIG_02107	-	-	-	-	-2.78954	-3.69533
FOIG_02110	-	-	-	-	-2.06118	-2.84902
FOIG_02187	-	-	-	-	-	-4.26303
FOIG_02195	2.16714	2.46141	-	-3.43995	-	-2.76336
FOIG_02512	-	-	-	-	-2.67908	-12.4767
FOIG_02810	-	-	-	-	-3.49881	-3.24101
FOIG_02952	-	-	-	-	-	-4.11425
FOIG_03017	-	-	-	-2.52631	-3.32315	-2.21711
FOIG_03065	-2.73201	-	-	-2.48178	-	-5.23077
FOIG_03105	-	-	-	-	-2.06876	-5.34036
FOIG_03152	-	-	-	-	-	-3.26649
FOIG_03212	-	-	-	-	-	-2.82007
FOIG_03213	-	-	-	-	-	-3.20191
FOIG_03458	-	-	-	-	-	-2.52074
FOIG_03665	-	-	-	-	-	-2.0233
FOIG_03685	-	-	-	-2.77281	-	-3.93815
FOIG_04201	-	-	-	-	-	-4.56144
FOIG_04315	-	-	-	-	-	-3.64909
FOIG_04400	-	-	-	-	-2.03367	-3.33889
FOIG_04484	-	-	-	-	-	-4.27828
FOIG_04509	-	-	-	-	-	-4.01334
FOIG_04598	-	-	-	-	-	-2.75936
FOIG_05043	-	-	-	-2.31583	-	-4.03204
FOIG_05123	-	-	-	-	-	-2.09717
FOIG_05240	-	-	-	-	-	-3.34449
FOIG_05311	-	-	-	-2.67965	-	-2.24595
FOIG_05628	-	-	-	-2.5748	-	-4.61536
FOIG_05838	-	-	-	-	-	-2.69702
FOIG_05855	-	-	-	-	-	-3.43153
FOIG_05902	-	-	-	-3.71549	-	-3.64108
FOIG_05934	-	-	-	-2.67509	-2.83316	-2.6086
FOIG_06072	-	-	-	-2.36268	-2.30716	-3.89466
FOIG_06411	-	-	-	-	-	-3.89325
FOIG_06547	-	-	-	-	3.44225	2.29687
FOIG_06619	-2.7689	-	-	-4.99735	-4.01156	-3.32992
FOIG_06753	-	-	2.54441	-2.59444	-	-2.80211
FOIG_06841	-	-	-	-	2.2273	3.31104
FOIG_06929	-2.99354	-	-	-4.99354	-11.1228	-11.1228
FOIG_06995	-	-	-	-2.23119	-2.13396	-4.02283
FOIG_07069	-	-	-	-	-	-3.93052
FOIG_07146	-	-	-	-	-	-3.41547
FOIG_07188	-	-	-	-	-	-2.27396
FOIG_07205	-	-	-	-	-	-2.58146
FOIG_07443	-	-	-	-	-	16.0069
FOIG_07568	-	-	-	-	-	-2.12464
FOIG_07735	-	-	-	-	-	-2.16205
FOIG_07792	-	-	-	-	-	-3.54272
FOIG_07990	-	-	-	-	-	6.22497
FOIG_08054	-	-	-	-	-	-4.29762
FOIG_08115	-3.37995	-	-	-3.12488	-	-3.03641
FOIG_08326	-	-	-	2.23867	-	2.01758
FOIG_08361	-3.11013	-	-	-4.35114	-3.15236	-2.37178
FOIG_08831	-	-	-	-	-	-2.98796
FOIG_08958	-	-	-	-	-	-4.33888
FOIG_09062	-2.08449	-	-	-4.60051	-13.5663	-3.85205
FOIG_09273	-	-	-	-	-2.59376	-3.05816
FOIG_09696	-	-	-	-4.36727	-6.57238	-4.93495
FOIG_10688	-	-	-	-2.84439	-3.26907	-5.68089
FOIG_10900	-	-	-	-	-	-2.57126
FOIG_12196	-2.03862	-	-	-	-	-5.06116
FOIG_12631	-	-	-	-	-	2.86813
FOIG_12839	-	-	-	-2.23524	-	-5.72215
FOIG_12989	-	-	-	-	-	-3.72998
FOIG_13204	-	-	-	-2.47246	-	-3.39077
FOIG_13609	-	-	2.10131	-2.20282	-2.93074	-11.2527
FOIG_13924	-	-	-	-	-	-2.39025
FOIG_14002	-	-	-	-	-	-4.48938
FOIG_14749	-11.3608	-2.99452	-	-3.39506	-11.3608	-11.3608
FOIG_15739	-	-	-	-	-	12.7461
FOIG_15895	-	-	-	-	-	-5.70703
FOIG_16510	-2.39707	-2.62567	-	-2.53852	-5.21608	-6.86816
FOIG_16511	-	-	-	-	-	-12.4305
